# Supplementary material for: Carcinogenic Parasite Secretes Growth Factor That Accelerates Wound Healing and Potentially Promotes Neoplasia
Source: PLoS Pathog. 2015 Oct 20;11(10):e1005209. doi: 10.1371/journal.ppat.1005209 (PMC4618121; doi:10.1371/journal.ppat.1005209)
Supplement: S2 Table — This data forms the basis of Fig 4. Values in log2, ±0.6 = fold change ±50%. (XLSX) [file ppat.1005209.s006.xlsx]

## Sheet: Supplemtary Table 2
Table S2. Cholangiocyte proteins that underwent significantly regulated expression by >50% after exposure to Ov-GRN-1; related to Figure 4. This data forms the basis of Figure 4. Values in log2, ±0.6=fold change ±50%.
					FOLD REGULATION (log2)
	Name	Kruskal-Wallis Test (P-Value)	Accession Number	Control	0.5h	1h	4h	8h	16h	24h	48h
	Citrate synthase	95% (0.048)	O75390	0	1.5	2.2	1.6	2.3	0.6	0.7	1.1
	60S ribosomal protein L10a	95% (0.047)	P62906	0	1.2	1.2	0.6	1.2	-2.2	0.1	1
	ATP synthase subunit beta	95% (0.043)	P06576	0	1.1	1.1	0.7	1.1	0.3	0.7	0.1
	Nicotinamide N-methyltransferase	95% (0.041)	P40261	0	1.5	1.6	1.3	1.5	0.2	0.1	-0.1
	Calnexin	95% (0.031)	P27824	0	0.9	1.1	0.6	1	0.6	-0.4	0.5
	40S ribosomal protein S19	95% (0.028)	P39019	0	0.9	1	0.4	1	0.7	0.6	0.5
	Malate dehydrogenase	95% (0.027)	P40926	0	2	1.7	1.4	1.6	1.1	0.3	0.3
	Ribosome-binding protein 1	95% (0.026)	Q9P2E9	0	1.1	1	1	1	-0.1	0.4	0.1
	Protein-glutamine gamma-glutamyltransferase 2	95% (0.025)	P21980	0	0.9	1	1	1.5	-0.5	-0.4	-1.3
	THO complex subunit 4	95% (0.025)	Q86V81	0	2.4	2.2	1.6	2.5	-0.5	-0.2	0.1
	40S ribosomal protein S13	95% (0.024)	P62277	0	1.3	2.1	1.6	2	-0.1	0.1	-0.5
	Hemoglobin subunit alpha	95% (0.023)	P69905	0	1	1.1	0.9	1.3	0.5	0.9	0.5
	Small nuclear ribonucleoprotein-associated protein N	95% (0.023)	P63162	0	1.3	1.5	1.4	1.3	0.2	0	-0.1
	Heterogeneous nuclear ribonucleoprotein A3	95% (0.020)	P51991	0	2.7	1.7	2.5	2.6	1	-0.8	0.8
	Alpha-2-HS-glycoprotein	95% (0.019)	P02765	0	1.3	1.5	1.2	1.4	0.2	0.7	0.5
	Plectin	95% (0.018)	Q15149	0	0.9	1	0.7	1.3	0.2	0	-0.3
	Nucleolin	95% (0.016)	P19338	0	1.2	0.8	0.9	1.1	0.4	0.4	0.5
	60S ribosomal protein L13	95% (0.014)	P26373	0	1.8	1.6	1.6	1.7	0.1	0.1	0.2
	Actin	95% (0.014)	P60709	0	0	-0.1	0	0.1	-0.4	-0.4	-0.6
	Probable ATP-dependent RNA helicase DDX17	95% (0.012)	Q92841	0	1.3	1.1	0.9	1.8	-0.5	0.2	-0.1
	L-lactate dehydrogenase B chain	95% (0.011)	P07195	0	1.4	0.8	0.8	1.3	0.3	0	-0.5
	40S ribosomal protein S16	95% (0.011)	P62249	0	0.9	1	0.6	0.9	-0.5	-0.3	-0.3
	Adenylyl cyclase-associated protein 1	95% (0.011)	Q01518	0	1.5	1.2	1.4	1.6	-1.3	-0.1	-0.7
	Phosphoglycerate kinase 1	95% (0.0083)	P00558	0	0.7	0.5	0.7	0.8	-0.2	-0.5	-0.3
	Alpha-enolase	95% (0.0080)	P06733	0	0.7	0.4	0.3	0.7	-0.2	0	-0.2
	Polymerase I and transcript release factor	95% (0.0079)	Q6NZI2	0	1.3	1.4	1	1.4	-0.9	-0.2	0.3
	40S ribosomal protein SA	95% (0.0077)	P08865	0	0.4	0.8	0.6	0.3	-1.5	-0.7	-0.4
	Putative RNA-binding protein Luc7-like 2	95% (0.0074)	Q9Y383	0	0.5	0.4	0.1	1.1	-1.6	-1.8	-0.8
	Glucosidase 2 subunit beta	95% (0.0067)	P14314	0	1.3	1.1	1.4	1.6	0.8	-0.2	0.8
	Heterogeneous nuclear ribonucleoproteins A2/B1	95% (0.0064)	P22626	0	0.8	0.7	0.5	0.8	0.1	0	0
	Elongation factor 2	95% (0.0051)	P13639	0	0.7	1	1	0.9	-0.3	-0.6	-0.9
	Profilin-1	95% (0.0049)	P07737	0	0.7	0.9	0.6	0.9	0.6	0.3	0.1
	Peptidyl-prolyl cis-trans isomerase A	95% (0.0042)	P62937	0	0.9	0.7	0.2	0.7	-0.1	0	0
	Tropomyosin alpha-4 chain	95% (0.0036)	P67936	0	1	0.7	0.5	0.6	0.2	0.3	0.7
	Endoplasmin	95% (0.0035)	P14625	0	0.8	0.6	0.4	0.5	-1	-0.3	0.1
	Far upstream element-binding protein 2	95% (0.0030)	Q92945	0	1.2	1.6	1.4	1.1	-0.1	-0.2	0.5
	Pyruvate kinase PKM	95% (0.0016)	P14618	0	1.4	1.2	0.8	1.2	-0.3	-0.4	-0.4
	T-complex protein 1 subunit theta	95% (0.0013)	P50990	0	1.8	1.6	1.9	2.3	0.4	0.7	0.3
	Non-POU domain-containing octamer-binding protein	95% (0.0012)	Q15233	0	1.8	1.9	1.9	2.2	0.2	0.5	0.3
	Protein disulfide-isomerase	95% (0.0010)	P07237	0	1.2	1.1	0.8	1.2	-0.2	0.2	-0.2
	Peroxiredoxin-6	95% (0.00082)	P30041	0	1.6	1.4	1.5	1.9	0.5	0.3	0.4
	Splicing factor	95% (0.00072)	P23246	0	1.9	1.9	1.9	1.9	0.2	1.1	0.1
	Heat shock protein beta-1	95% (0.00069)	P04792	0	1.1	1	0.7	1.3	-0.3	0.3	0.1
	Transitional endoplasmic reticulum ATPase	95% (0.00061)	P55072	0	1.1	1.2	1.3	1.3	0	-1.1	-0.5
	Stress-70 protein	95% (0.00051)	P38646	0	1.9	1.6	1.4	1.9	-0.1	0.7	0.3
	Stress-induced-phosphoprotein 1	95% (0.00033)	P31948	0	0.7	0.6	0.6	0.9	-1	-0.6	-0.6
	78 kDa glucose-regulated protein	95% (0.00033)	P11021	0	1.1	1.2	0.7	1.2	-0.3	-0.2	0.4
	Protein disulfide-isomerase A3	95% (0.00022)	P30101	0	1.2	1.2	1.1	1.4	0	0.5	0.5
	Heat shock cognate 71 kDa protein	95% (0.00022)	P11142	0	1	1.2	0.9	1.3	-0.1	-0.1	0.1
	Heterogeneous nuclear ribonucleoprotein K	95% (0.00015)	P61978	0	1.4	1.2	0.8	1.3	-0.2	0.2	0.2
	Elongation factor 1-alpha 1	95% (0.00013)	P68104	0	0.9	0.9	0.5	0.8	-0.5	-0.2	-0.3
	Stathmin	95% (0.00011)	P16949	0	1	1.4	1	1.4	0.2	1	0.6
	Vimentin	95% (< 0.0001)	P08670	0	1.1	0.9	0.9	0.9	0	0.1	0.2
	Neuroblast differentiation-associated protein AHNAK	95% (< 0.0001)	Q09666	0	0.8	0.8	0.5	0.9	0	0.1	-0.2
	Myosin-9	95% (< 0.0001)	P35579	0	1.4	1.4	1.1	1.6	-0.4	-0.3	-0.3
	Spectrin alpha chain	95% (< 0.0001)	Q13813	0	1.5	1.7	1.5	1.8	0.1	0.1	-0.6
	Prelamin-A/C	95% (< 0.0001)	P02545	0	1.2	1.2	0.9	1.2	0.1	0.2	0.3
	Fructose-bisphosphate aldolase A	95% (< 0.0001)	P04075	0	1	1	0.7	0.8	-0.2	-0.4	-0.3
	Protein disulfide-isomerase A4	95% (< 0.0001)	P13667	0	1.5	1.6	1.4	1.6	0.3	0.1	-0.1
	Heat shock protein HSP 90-beta	95% (< 0.0001)	P08238	0	1	1.3	0.9	1.3	0	0	-0.1
	Annexin A5	95% (< 0.0001)	P08758	0	1.4	1.5	1.3	1.5	0	0.3	0.4
	14-3-3 protein zeta/delta	95% (< 0.0001)	P63104	0	1.4	1.2	1.1	1.3	0.5	0.4	0.3
	Moesin	95% (< 0.0001)	P26038	0	1.5	1.4	1.3	1.3	0.3	-0.1	-0.2
	Keratin	95% (< 0.0001)	P0578	0	1.4	1	1.1	1.5	0.1	0.6	0.6
	Tubulin beta chain	95% (< 0.0001)	P07437	0	1	1.6	0.9	1.4	0.2	0.2	0.3
	Triosephosphate isomerase	95% (< 0.0001)	P60174	0	0.8	0.8	0.6	1	-0.1	0.5	0.3
	Filamin-A	95% (< 0.0001)	P21333	0	0.7	1.1	1.1	1	-0.2	-0.2	-0.4
	60 kDa heat shock protein	95% (< 0.0001)	P10809	0	1	1	1	1.3	0	-0.1	0
	10 kDa heat shock protein	95% (< 0.0001)	P61604	0	1.4	1.3	1.2	1.5	0	0.7	0.8
	Transgelin-2	95% (< 0.0001)	P37802	0	1.1	1.3	0.9	1	0.3	0.1	0.4
