# Supplementary material for: Carcinogenic Parasite Secretes Growth Factor That Accelerates Wound Healing and Potentially Promotes Neoplasia
Source: PLoS Pathog. 2015 Oct 20;11(10):e1005209. doi: 10.1371/journal.ppat.1005209 (PMC4618121; doi:10.1371/journal.ppat.1005209)
Supplement: S3 Table — (XLSX) [file ppat.1005209.s007.xlsx]

## Sheet: Supplementary table 3
Table S3. Changes in cholangiocyte gene expression in response to exposure to rOv-GRN-1; related to Figure 4.
	Up/Down Regulation (rOv-GRN-1 comparing to control group)	p-value (comparing to control group)
Symbol	Fold Regulation, 1= no change	p-value, p<0.05 highlighted in red	Unigene	Refseq	Symbol	Description	Gname	RT2 Catalog
BTK	1.0801	0.515543	Hs.733206	NM_000061	BTK	Bruton agammaglobulinemia tyrosine kinase	AGMX1/AT/ATK/BPK/IMD1/PSCTK1/XLA	PPH00086A
CASP8	1.0528	0.1891	Hs.599762	NM_001228	CASP8	Caspase 8, apoptosis-related cysteine peptidase	ALPS2B/CAP4/Casp-8/FLICE/MACH/MCH5	PPH00359F
CCL2	1.818	0.063541	Hs.303649	NM_002982	CCL2	Chemokine (C-C motif) ligand 2	GDCF-2/HC11/HSMCR30/MCAF/MCP-1/MCP1/SCYA2/SMC-CF	PPH00192F
CD14	1.1521	0.071513	Hs.163867	NM_000591	CD14	CD14 molecule	-	PPH05723A
CD180	1.1099	0.69414	Hs.87205	NM_005582	CD180	CD180 molecule	LY64/Ly78/RP105	PPH06054A
CD80	1.4717	0.421325	Hs.838	NM_005191	CD80	CD80 molecule	B7/B7-1/B7.1/BB1/CD28LG/CD28LG1/LAB7	PPH00860F
CD86	1.3727	0.525389	Hs.171182	NM_006889	CD86	CD86 molecule	B7-2/B7.2/B70/CD28LG2/LAB72	PPH00826A
CHUK	1.0352	0.535689	Hs.198998	NM_001278	CHUK	Conserved helix-loop-helix ubiquitous kinase	IKBKA/IKK-alpha/IKK1/IKKA/NFKBIKA/TCF16	PPH00649C
CLEC4E	1.1618	0.636894	Hs.236516	NM_014358	CLEC4E	C-type lectin domain family 4, member E	CLECSF9/MINCLE	PPH06040A
CSF2	1.0639	0.713347	Hs.1349	NM_000758	CSF2	Colony stimulating factor 2 (granulocyte-macrophage)	GMCSF	PPH00576C
CSF3	1.3456	0.542141	Hs.2233	NM_000759	CSF3	Colony stimulating factor 3 (granulocyte)	C17orf33/CSF3OS/GCSF	PPH00723B
CXCL10	1.0319	0.746586	Hs.632586	NM_001565	CXCL10	Chemokine (C-X-C motif) ligand 10	C7/IFI10/INP10/IP-10/SCYB10/crg-2/gIP-10/mob-1	PPH00765E
ECSIT	1.057	0.221149	Hs.515146	NM_016581	ECSIT	ECSIT homolog (Drosophila)	SITPEC	PPH06039A
EIF2AK2	1.0176	0.463675	Hs.131431	NM_002759	EIF2AK2	Eukaryotic translation initiation factor 2-alpha kinase 2	EIF2AK1/PKR/PRKR	PPH01327B
ELK1	1.1254	0.067145	Hs.715039	NM_005229	ELK1	ELK1, member of ETS oncogene family	-	PPH00140C
FADD	1.1159	0.036959	Hs.86131	NM_003824	FADD	Fas (TNFRSF6)-associated via death domain	MORT1	PPH00367A
FOS	1.0367	0.692292	Hs.25647	NM_005252	FOS	FBJ murine osteosarcoma viral oncogene homolog	AP-1/C-FOS/p55	PPH00094A
HMGB1	-1.0466	0.115513	Hs.434102	NM_002128	HMGB1	High mobility group box 1	HMG1/HMG3/SBP-1	PPH00999F
HRAS	1.0426	0.410749	Hs.37003	NM_005343	HRAS	V-Ha-ras Harvey rat sarcoma viral oncogene homolog	C-BAS/HAS/C-H-RAS/C-HA-RAS1/CTLO/H-RASIDX/HAMSV/HRAS1/K-RAS/N-RAS/RASH1	PPH00159C
HSPA1A	1.1363	0.184589	Hs.702139	NM_005345	HSPA1A	Heat shock 70kDa protein 1A	HEL-S-103/HSP70-1/HSP70-1A/HSP70I/HSP72/HSPA1	PPH01193B
HSPD1	1.055	0.434125	Hs.727543	NM_002156	HSPD1	Heat shock 60kDa protein 1 (chaperonin)	CPN60/GROEL/HLD4/HSP-60/HSP60/HSP65/HuCHA60/SPG13	PPH01205A
IFNA1	1.08	0.478122	Hs.37026	NM_024013	IFNA1	Interferon, alpha 1	IFL/IFN/IFN-ALPHA/IFN-alphaD/IFNA13/IFNA@	PPH01321B
IFNB1	1.9214	0.131466	Hs.93177	NM_002176	IFNB1	Interferon, beta 1, fibroblast	IFB/IFF/IFNB	PPH00384F
IFNG	1.0082	0.962964	Hs.856	NM_000619	IFNG	Interferon, gamma	IFG/IFI	PPH00380C
IKBKB	-1.0302	0.718916	Hs.597664	NM_001556	IKBKB	Inhibitor of kappa light polypeptide gene enhancer in B-cells, kinase beta	IKK-beta/IKK2/IKKB/IMD15/NFKBIKB	PPH00780C
IL10	2.1379	0.400741	Hs.193717	NM_000572	IL10	Interleukin 10	CSIF/GVHDS/IL-10/IL10A/TGIF	PPH00572C
IL12A	1.2307	0.224046	Hs.673	NM_000882	IL12A	Interleukin 12A (natural killer cell stimulatory factor 1, cytotoxic lymphocyte maturation factor 1, p35)	CLMF/IL-12A/NFSK/NKSF1/P35	PPH00544B
IL1A	1.2098	0.323873	Hs.1722	NM_000575	IL1A	Interleukin 1, alpha	IL-1A/IL1/IL1-ALPHA/IL1F1	PPH00690A
IL1B	1.0891	0.647298	Hs.126256	NM_000576	IL1B	Interleukin 1, beta	IL-1/IL1-BETA/IL1F2	PPH00171C
IL2	1.0082	0.962964	Hs.89679	NM_000586	IL2	Interleukin 2	IL-2/TCGF/lymphokine	PPH00172C
IL6	1.0166	0.845367	Hs.654458	NM_000600	IL6	Interleukin 6 (interferon, beta 2)	BSF2/HGF/HSF/IFNB2/IL-6	PPH00560C
IL8	2.1238	0.000886	Hs.624	NM_000584	IL8	Interleukin 8	CXCL8/GCP-1/GCP1/LECT/LUCT/LYNAP/MDNCF/MONAP/NAF/NAP-1/NAP1	PPH00568A
IRAK1	1.469	0.002851	Hs.522819	NM_001569	IRAK1	Interleukin-1 receptor-associated kinase 1	IRAK/pelle	PPH00835A
IRAK2	1.3193	0.050398	Hs.449207	NM_001570	IRAK2	Interleukin-1 receptor-associated kinase 2	IRAK-2	PPH01800C
IRAK4	-1.0537	0.562125	Hs.138499	NM_016123	IRAK4	Interleukin-1 receptor-associated kinase 4	IPD1/IRAK-4/NY-REN-64/REN64	PPH06036A
IRF1	1.0988	0.260561	Hs.436061	NM_002198	IRF1	Interferon regulatory factor 1	IRF-1/MAR	PPH00320F
IRF3	-1.096	0.186394	Hs.289052	NM_001571	IRF3	Interferon regulatory factor 3	-	PPH02025B
JUN	1.2166	0.002214	Hs.696684	NM_002228	JUN	Jun proto-oncogene	AP-1/AP1/c-Jun	PPH00095A
LTA	2.0341	0.278337	Hs.36	NM_000595	LTA	Lymphotoxin alpha (TNF superfamily, member 1)	LT/TNFB/TNFSF1	PPH00337F
LY86	1.2261	0.391848	Hs.653138	NM_004271	LY86	Lymphocyte antigen 86	MD-1/MMD-1/dJ80N2.1	PPH06038F
LY96	1.6285	0.545492	Hs.726603	NM_015364	LY96	Lymphocyte antigen 96	ESOP-1/MD-2/MD2/ly-96	PPH06052A
MAP2K3	1.0203	0.840471	Hs.514012	NM_002756	MAP2K3	Mitogen-activated protein kinase kinase 3	MAPKK3/MEK3/MKK3/PRKMK3/SAPKK-2/SAPKK2	PPH00747F
MAP2K4	1.0501	0.335026	Hs.514681	NM_003010	MAP2K4	Mitogen-activated protein kinase kinase 4	JNKK/JNKK1/MAPKK4/MEK4/MKK4/PRKMK4/SAPKK-1/SAPKK1/SEK1/SERK1/SKK1	PPH00195C
MAP3K1	1.1275	0.02091	Hs.653654	NM_005921	MAP3K1	Mitogen-activated protein kinase kinase kinase 1	MAPKKK1/MEKK/MEKK 1/MEKK1/SRXY6	PPH00706C
MAP3K7	-1.2183	0.000476	Hs.594838	NM_003188	MAP3K7	Mitogen-activated protein kinase kinase kinase 7	MEKK7/TAK1/TGF1a	PPH00749C
MAP4K4	1.1755	0.008444	Hs.701013	NM_004834	MAP4K4	Mitogen-activated protein kinase kinase kinase kinase 4	FLH21957/HEL-S-31/HGK/MEKKK4/NIK	PPH06047A
MAPK8	-1.0109	0.816527	Hs.522924	NM_002750	MAPK8	Mitogen-activated protein kinase 8	JNK/JNK-46/JNK1/JNK1A2/JNK21B1/2/PRKM8/SAPK1/SAPK1c	PPH00720B
MAPK8IP3	1.1027	0.122595	Hs.207763	NM_015133	MAPK8IP3	Mitogen-activated protein kinase 8 interacting protein 3	JIP3/JSAP1/SYD2/syd	PPH06051A
MYD88	1.052	0.212214	Hs.82116	NM_002468	MYD88	Myeloid differentiation primary response gene (88)	MYD88D	PPH00911B
NFKB1	-1.0228	0.645286	Hs.618430	NM_003998	NFKB1	Nuclear factor of kappa light polypeptide gene enhancer in B-cells 1	EBP-1/KBF1/NF-kB1/NF-kappa-B/NF-kappaB/NFKB-p105/NFKB-p50/NFkappaB/p105/p50	PPH00204F
NFKB2	1.1904	0.027839	Hs.73090	NM_002502	NFKB2	Nuclear factor of kappa light polypeptide gene enhancer in B-cells 2 (p49/p100)	CVID10/H2TF1/LYT-10/LYT10/NF-kB2/p105/p52	PPH00782F
NFKBIA	1.0471	0.3757	Hs.81328	NM_020529	NFKBIA	Nuclear factor of kappa light polypeptide gene enhancer in B-cells inhibitor, alpha	IKBA/MAD-3/NFKBI	PPH00170F
NFKBIL1	1.2726	0.004622	Hs.2764	NM_005007	NFKBIL1	Nuclear factor of kappa light polypeptide gene enhancer in B-cells inhibitor-like 1	IKBL/LST1/NFKBIL	PPH01802A
NFRKB	1.2758	0.072439	Hs.530539	NM_006165	NFRKB	Nuclear factor related to kappaB binding protein	INO80G	PPH01997B
NR2C2	1.2231	0.058736	Hs.555973	NM_003298	NR2C2	Nuclear receptor subfamily 2, group C, member 2	TAK1/TR2R1/TR4/hTAK1	PPH01268F
PELI1	-1.0923	0.310489	Hs.7886	NM_020651	PELI1	Pellino homolog 1 (Drosophila)	-	PPH06053A
PPARA	1.0601	0.078154	Hs.592209	NM_005036	PPARA	Peroxisome proliferator-activated receptor alpha	NR1C1/PPAR/PPARalpha/hPPAR	PPH01281B
PRKRA	-1.0393	0.609041	Hs.570274	NM_003690	PRKRA	Protein kinase, interferon-inducible double stranded RNA dependent activator	DYT16/PACT/RAX	PPH02171F
PTGS2	1.08	0.630481	Hs.196384	NM_000963	PTGS2	Prostaglandin-endoperoxide synthase 2 (prostaglandin G/H synthase and cyclooxygenase)	COX-2/COX2/GRIPGHS/PGG/HS/PGHS-2/PHS-2/hCox-2	PPH01136F
REL	1.0509	0.487944	Hs.631886	NM_002908	REL	V-rel reticuloendotheliosis viral oncogene homolog (avian)	C-Rel	PPH00101B
RELA	-1.0155	0.653058	Hs.502875	NM_021975	RELA	V-rel reticuloendotheliosis viral oncogene homolog A (avian)	NFKB3/p65	PPH01812B
RIPK2	-1.0172	0.491676	Hs.103755	NM_003821	RIPK2	Receptor-interacting serine-threonine kinase 2	CARD3/CARDIAK/CCK/GIG30/RICK/RIP2	PPH00881C
SARM1	1.1949	0.101073	Hs.743510	NM_015077	SARM1	Sterile alpha and TIR motif containing 1	MyD88-5/SAMD2/SARM	PPH06037A
SIGIRR	1.5032	0.376216	Hs.501624	NM_021805	SIGIRR	Single immunoglobulin and toll-interleukin 1 receptor (TIR) domain	TIR8	PPH06049A
TAB1	1.1423	0.117408	Hs.729080	NM_006116	TAB1	TGF-beta activated kinase 1/MAP3K7 binding protein 1	3'-Tab1/MAP3K7IP1	PPH01804B
TBK1	-1.0943	0.242943	Hs.505874	NM_013254	TBK1	TANK-binding kinase 1	NAK/T2K	PPH01797E
TICAM1	-1.0513	0.455846	Hs.29344	NM_182919	TICAM1	Toll-like receptor adaptor molecule 1	IIAE6/MyD88-3/PRVTIRB/TICAM-1/TRIF	PPH06044A
TICAM2	1.0368	0.293146	Hs.718838	NM_021649	TICAM2	Toll-like receptor adaptor molecule 2	MyD88-4/TICAM-2/TIRAP3/TIRP/TRAM/TMED7-TICAM2	PPH06042A
TIRAP	1.3778	0.020611	Hs.537126	NM_001039661	TIRAP	Toll-interleukin 1 receptor (TIR) domain containing adaptor protein	BACTS1/Mal/MyD88-2/wyatt	PPH06246B
TLR1	-1.1739	0.333599	Hs.621817	NM_003263	TLR1	Toll-like receptor 1	CD281/TIL/TIL. LPRS5/rsc786	PPH01799A
TLR10	1.1168	0.447455	Hs.730896	NM_030956	TLR10	Toll-like receptor 10	CD290	PPH01794B
TLR2	1.0659	0.458141	Hs.519033	NM_003264	TLR2	Toll-like receptor 2	CD282/TIL4	PPH01808A
TLR3	-1.0055	0.906364	Hs.657724	NM_003265	TLR3	Toll-like receptor 3	CD283/IIAE2	PPH01803E
TLR4	1.0664	0.414348	Hs.174312	NM_138554	TLR4	Toll-like receptor 4	ARMD10/CD284/TLR-4/TOLL	PPH01795F
TLR5	-1.1133	0.633827	Hs.604542	NM_003268	TLR5	Toll-like receptor 5	MELIOS/SLEB1/TIL3	PPH01793F
TLR6	1.0814	0.515024	Hs.743572	NM_006068	TLR6	Toll-like receptor 6	CD286	PPH01798E
TLR7	1.0183	0.907727	Hs.659215	NM_016562	TLR7	Toll-like receptor 7	TLR7-like	PPH01796A
TLR8	1.0414	0.687704	Hs.660543	NM_138636	TLR8	Toll-like receptor 8	CD288	PPH01801B
TLR9	1.1803	0.480327	Hs.87968	NM_017442	TLR9	Toll-like receptor 9	CD289	PPH01809A
TNF	1.0035	0.959439	Hs.241570	NM_000594	TNF	Tumor necrosis factor	DIF/TNF-alpha/TNFA/TNFSF2	PPH00341F
TNFRSF1A	1.1909	0.020802	Hs.279594	NM_001065	TNFRSF1A	Tumor necrosis factor receptor superfamily, member 1A	CD120a/FPF/MS5/TBP1/TNF-R/TNF-R-I/TNF-R55/TNFAR/TNFR1/TNFR1-d2/TNFR55/TNFR60/p55/p55-R/p60	PPH00346C
TOLLIP	1.2547	0.000503	Hs.368527	NM_019009	TOLLIP	Toll interacting protein	IL-1RAcPIP	PPH05844C
TRAF6	1.0162	0.790171	Hs.444172	NM_004620	TRAF6	TNF receptor-associated factor 6	MGC:3310/RNF85	PPH00329B
UBE2N	-1.0566	0.425829	Hs.524630	NM_003348	UBE2N	Ubiquitin-conjugating enzyme E2N	HEL-S-71/UBC13/UbcH-ben/UbcH13	PPH02724A
ACTB	1.0659	0.130285	Hs.520640	NM_001101	ACTB	Actin, beta	BRWS1/PS1TP5BP1	PPH00073G
B2M	-1.0396	0.011003	Hs.534255	NM_004048	B2M	Beta-2-microglobulin	-	PPH01094E
GAPDH	-1.0291	0.504518	Hs.544577	NM_002046	GAPDH	Glyceraldehyde-3-phosphate dehydrogenase	G3PD/GAPD	PPH00150F
HPRT1	-1.0307	0.446539	Hs.412707	NM_000194	HPRT1	Hypoxanthine phosphoribosyltransferase 1	HGPRT/HPRT	PPH01018C
RPLP0	-1.0625	0.308728	Hs.546285	NM_001002	RPLP0	Ribosomal protein, large, P0	L10E/LP0/P0/PRLP0/RPP0	PPH21138F
AHNAK	1.1024	0.547345	Hs.502756	NM_024060	AHNAK	AHNAK nucleoprotein	AHNAKRS	PPH18485A
AKT1	-1.0566	0.440699	Hs.525622	NM_005163	AKT1	V-akt murine thymoma viral oncogene homolog 1	AKT/CWS6/PKB/PKB-ALPHA/PRKBA/RAC/RAC-ALPHA	PPH00088B
BMP1	-1.0831	0.265506	Hs.1274	NM_006129	BMP1	Bone morphogenetic protein 1	OI13/PCOLC/PCP/PCP2/TLD	PPH00515B
BMP2	-1.11	0.438459	Hs.73853	NM_001200	BMP2	Bone morphogenetic protein 2	BDA2/BMP2A	PPH00549C
BMP7	-1.054	0.068287	Hs.473163	NM_001719	BMP7	Bone morphogenetic protein 7	OP-1	PPH00527A
CALD1	-1.027	0.706676	Hs.490203	NM_004342	CALD1	Caldesmon 1	CDM/H-CAD/HCAD/L-CAD/LCAD/NAG22	PPH21139A
CAMK2N1	-1.1073	0.507573	Hs.731383	NM_018584	CAMK2N1	Calcium/calmodulin-dependent protein kinase II inhibitor 1	PRO1489/RP11-401M16.1	PPH14215B
CAV2	-1.0712	0.067542	Hs.603096	NM_001233	CAV2	Caveolin 2	CAV	PPH12406B
CDH1	1.1749	0.525132	Hs.461086	NM_004360	CDH1	Cadherin 1, type 1, E-cadherin (epithelial)	Arc-1/CD324/CDHE/ECAD/LCAM/UVO	PPH00135F
CDH2	-1.1849	0.134364	Hs.606106	NM_001792	CDH2	Cadherin 2, type 1, N-cadherin (neuronal)	CD325/CDHN/CDw325/NCAD	PPH00636F
COL1A2	-1.2184	0.132962	Hs.489142	NM_000089	COL1A2	Collagen, type I, alpha 2	OI4	PPH01918B
COL3A1	-1.4321	0.043309	Hs.443625	NM_000090	COL3A1	Collagen, type III, alpha 1	EDS4A	PPH00439F
COL5A2	-1.1489	0.278966	Hs.445827	NM_000393	COL5A2	Collagen, type V, alpha 2	-	PPH00781A
CTNNB1	-1.0268	0.671426	Hs.476018	NM_001904	CTNNB1	Catenin (cadherin-associated protein), beta 1, 88kDa	CTNNB/MRD19/armadillo	PPH00643F
DSC2	-1.054	0.068287	Hs.95612	NM_004949	DSC2	Desmocollin 2	ARVD11/CDHF2/DG2/DGII/III/DSC3	PPH10581B
DSP	-1.135	0.139331	Hs.519873	NM_004415	DSP	Desmoplakin	DP/DPI/DPII	PPH17443A
EGFR	-1.0484	0.245102	Hs.605083	NM_005228	EGFR	Epidermal growth factor receptor	ERBB/ERBB1/HER1/PIG61/mENA	PPH00138B
ERBB3	1.0027	0.952896	Hs.622058	NM_001982	ERBB3	V-erb-b2 erythroblastic leukemia viral oncogene homolog 3 (avian)	ErbB-3/HER3/LCCS2/MDA-BF-1/c-erbB-3/c-erbB3/erbB3-S/p180-ErbB3/p45-sErbB3/p85-sErbB3	PPH00463B
ESR1	1.0295	0.723115	Hs.208124	NM_000125	ESR1	Estrogen receptor 1	ER/ESR/ESRA/ESTRR/Era/NR3A1	PPH01001A
F11R	-1.1399	0.145394	Hs.517293	NM_016946	F11R	F11 receptor	CD321/JAM/JAM1/JAMA/JCAM/KAT/PAM-1	PPH02605A
FGFBP1	-1.2445	0.244808	Hs.1690	NM_005130	FGFBP1	Fibroblast growth factor binding protein 1	FGF-BP/FGF-BP1/FGFBP/FGFBP-1/HBP17	PPH07093A
FN1	-1.0527	0.291512	Hs.203717	NM_002026	FN1	Fibronectin 1	CIG/ED-B/FINC/FN/FNZ/GFND/GFND2/LETS/MSF	PPH00143B
FOXC2	-1.0631	0.130021	Hs.436448	NM_005251	FOXC2	Forkhead box C2 (MFH-1, mesenchyme forkhead 1)	FKHL14/LD/MFH-1/MFH1	PPH01971A
FZD7	1.0846	0.477704	Hs.173859	NM_003507	FZD7	Frizzled family receptor 7	FzE3	PPH02420B
GNG11	1.0155	0.644479	Hs.83381	NM_004126	GNG11	Guanine nucleotide binding protein (G protein), gamma 11	GNGT11	PPH02836C
GSC	-1.054	0.068287	Hs.440438	NM_173849	GSC	Goosecoid homeobox	-	PPH01920A
GSK3B	-1.0753	0.401643	Hs.445733	NM_002093	GSK3B	Glycogen synthase kinase 3 beta	-	PPH00787C
IGFBP4	1.1328	0.580106	Hs.462998	NM_001552	IGFBP4	Insulin-like growth factor binding protein 4	BP-4/HT29-IGFBP/IBP4/IGFBP-4	PPH00286B
IL1RN	-1.0371	0.274506	Hs.81134	NM_000577	IL1RN	Interleukin 1 receptor antagonist	DIRA/ICIL-1RA/IL-1RN/IL-1ra/IL-1ra3/IL1F3/IL1RA/IRAP/MVCD4	PPH00555G
ILK	1.0113	0.759429	Hs.706355	NM_004517	ILK	Integrin-linked kinase	HEL-S-28/ILK-1/ILK-2/P59/p59ILK	PPH00737F
ITGA5	-1.0048	0.961077	Hs.505654	NM_002205	ITGA5	Integrin, alpha 5 (fibronectin receptor, alpha polypeptide)	CD49e/FNRA/VLA5A	PPH00176C
ITGAV	-1.0797	0.509734	Hs.436873	NM_002210	ITGAV	Integrin, alpha V (vitronectin receptor, alpha polypeptide, antigen CD51)	CD51/MSK8/VNRA/VTNR	PPH00628C
ITGB1	-1.0939	0.327895	Hs.643813	NM_002211	ITGB1	Integrin, beta 1 (fibronectin receptor, beta polypeptide, antigen CD29 includes MDF2, MSK12)	CD29/FNRB/GPIIA/MDF2/MSK12/VLA-BETA/VLAB	PPH00650B
JAG1	-1.0728	0.168408	Hs.626544	NM_000214	JAG1	Jagged 1	AGS/AHD/AWS/CD339/HJ1/JAGL1	PPH06022B
KRT14	-1.1619	0.342172	Hs.654380	NM_000526	KRT14	Keratin 14	CK14/EBS3/EBS4/K14/NFJ	PPH02389A
KRT19	1.0849	0.68904	Hs.654568	NM_002276	KRT19	Keratin 19	CK19/K19/K1CS	PPH01004E
KRT7	1.1701	0.112134	Hs.670221	NM_005556	KRT7	Keratin 7	CK7/K2C7/K7/SCL	PPH08502E
MAP1B	-1.0804	0.36205	Hs.335079	NM_005909	MAP1B	Microtubule-associated protein 1B	FUTSCH/MAP5	PPH02398A
MMP2	-1.0802	0.277779	Hs.513617	NM_004530	MMP2	Matrix metallopeptidase 2 (gelatinase A, 72kDa gelatinase, 72kDa type IV collagenase)	CLG4/CLG4A/MMP-II/MONA/TBE-1	PPH00151B
MMP3	1.0157	0.9784	Hs.375129	NM_002422	MMP3	Matrix metallopeptidase 3 (stromelysin 1, progelatinase)	CHDS6/MMP-3/SL-1/STMY/STMY1/STR1	PPH00235F
MMP9	1.4306	0.421537	Hs.297413	NM_004994	MMP9	Matrix metallopeptidase 9 (gelatinase B, 92kDa gelatinase, 92kDa type IV collagenase)	CLG4B/GELB/MANDP2/MMP-9	PPH00152E
MSN	-1.0124	0.773396	Hs.87752	NM_002444	MSN	Moesin	HEL70	PPH13452B
MST1R	-1.0965	0.619163	Hs.517973	NM_002447	MST1R	Macrophage stimulating 1 receptor (c-met-related tyrosine kinase)	CD136/CDw136/PTK8/RON	PPH07170B
NODAL	-1.1655	0.33115	Hs.370414	NM_018055	NODAL	Nodal homolog (mouse)	HTX5	PPH01944B
NOTCH1	-1.0673	0.695629	Hs.495473	NM_017617	NOTCH1	Notch 1	TAN1/hN1	PPH00526C
NUDT13	-1.085	0.172751	Hs.533657	NM_015901	NUDT13	Nudix (nucleoside diphosphate linked moiety X)-type motif 13	-	PPH20529A
OCLN	-1.2559	0.324145	Hs.592605	NM_002538	OCLN	Occludin	BLCPMG	PPH02571B
PDGFRB	1.0382	0.833958	Hs.509067	NM_002609	PDGFRB	Platelet-derived growth factor receptor, beta polypeptide	CD140B/IBGC4/IMF1/JTK12/PDGFR/PDGFR-1/PDGFR1	PPH00477C
PLEK2	-1.0566	0.510357	Hs.170473	NM_016445	PLEK2	Pleckstrin 2	-	PPH13458F
DESI1	-1.0831	0.115176	Hs.570455	NM_015704	DESI1	PPPDE peptidase domain containing 2	D15Wsu75e/DESI2/DJ347H13.4/DeSI-1/FAM152B/PPPDE2	PPH23010A
PTK2	-1.0704	0.177147	Hs.395482	NM_005607	PTK2	PTK2 protein tyrosine kinase 2	FADK/FAK/FAK1/FRNK/PPP1R71/p125FAK/pp125FAK	PPH02827A
PTP4A1	-1.0887	0.234734	Hs.706850	NM_003463	PTP4A1	Protein tyrosine phosphatase type IVA, member 1	HH72/PRL-1/PRL1/PTP(CAAX1)/PTPCAAX1	PPH14671C
RAC1	-1.0468	0.66496	Hs.413812	NM_006908	RAC1	Ras-related C3 botulinum toxin substrate 1 (rho family, small GTP binding protein Rac1)	Rac-1/TC-25/p21-Rac1	PPH00733F
RGS2	-1.0306	0.801733	Hs.78944	NM_002923	RGS2	Regulator of G-protein signaling 2, 24kDa	G0S8	PPH02231A
SERPINE1	-1.0297	0.758431	Hs.713079	NM_000602	SERPINE1	Serpin peptidase inhibitor, clade E (nexin, plasminogen activator inhibitor type 1), member 1	PAI/PAI-1/PAI1/PLANH1	PPH00215F
GEMIN2	-1.0471	0.676407	Hs.652307	NM_003616	GEMIN2	Survival of motor neuron protein interacting protein 1	SIP1/SIP1-delta	PPH10871A
SMAD2	-1.0169	0.665979	Hs.705764	NM_005901	SMAD2	SMAD family member 2	JV18/JV18-1/MADH2/MADR2/hMAD-2/hSMAD2	PPH01949F
SNAI1	-1.0708	0.531992	Hs.48029	NM_005985	SNAI1	Snail homolog 1 (Drosophila)	SLUGH2/SNA/SNAH/SNAIL/SNAIL1/dJ710H13.1	PPH02459B
SNAI2	-1.0992	0.429028	Hs.360174	NM_003068	SNAI2	Snail homolog 2 (Drosophila)	SLUG/SLUGH1/SNAIL2/WS2D	PPH02475A
SNAI3	-1.1042	0.526077	Hs.673548	NM_178310	SNAI3	Snail homolog 3 (Drosophila)	SMUC/SNAIL3/ZNF293/Zfp293	PPH15155C
SOX10	-1.2378	0.633966	Hs.376984	NM_006941	SOX10	SRY (sex determining region Y)-box 10	DOM/PCWH/WS2E/WS4/WS4C	PPH02458C
SPARC	-1.138	0.097283	Hs.111779	NM_003118	SPARC	Secreted protein, acidic, cysteine-rich (osteonectin)	ON	PPH01175A
SPP1	-1.054	0.068287	Hs.313	NM_000582	SPP1	Secreted phosphoprotein 1	BNSP/BSPI/ETA-1/OPN	PPH00582E
STAT3	-1.0812	0.423102	Hs.463059	NM_003150	STAT3	Signal transducer and activator of transcription 3 (acute-phase response factor)	APRF/HIES	PPH00708F
STEAP1	-1.1014	0.530099	Hs.61635	NM_012449	STEAP1	Six transmembrane epithelial antigen of the prostate 1	PRSS24/STEAP	PPH02268C
TCF3	-1.1093	0.371443	Hs.657044	NM_003200	TCF3	Transcription factor 3 (E2A immunoglobulin enhancer binding factors E12/E47)	E2A/E47/ITF1/TCF-3/VDIR/bHLHb21	PPH06916G
TCF4	1.0688	0.696262	Hs.605153	NM_003199	TCF4	Transcription factor 4	E2-2/ITF-2/ITF2/PTHS/SEF-2/SEF2/SEF2-1/SEF2-1A/SEF2-1B/SEF2-1D/TCF-4/bHLHb19	PPH02770A
TFPI2	-1.0351	0.585319	Hs.438231	NM_006528	TFPI2	Tissue factor pathway inhibitor 2	PP5/REF1/TFPI-2	PPH02580A
TGFB1	1.0165	0.875511	Hs.645227	NM_000660	TGFB1	Transforming growth factor, beta 1	CED/DPD1/LAP/TGFB/TGFbeta	PPH00508A
TGFB2	-1.1128	0.392781	Hs.133379	NM_003238	TGFB2	Transforming growth factor, beta 2	LDS4/TGF-beta2	PPH00524B
TGFB3	-1.2157	0.037203	Hs.592317	NM_003239	TGFB3	Transforming growth factor, beta 3	ARVD/ARVD1/RNHF/TGF-beta3	PPH00531F
TIMP1	-1.0361	0.717195	Hs.522632	NM_003254	TIMP1	TIMP metallopeptidase inhibitor 1	CLGI/EPA/EPO/HCI/TIMP	PPH00771C
TMEFF1	-1.0885	0.479	Hs.598100	NM_003692	TMEFF1	Transmembrane protein with EGF-like and two follistatin-like domains 1	C9orf2/CT120.1/H7365/TR-1	PPH17229A
TMEM132A	1.1831	0.425091	Hs.118552	NM_178031	TMEM132A	Transmembrane protein 132A	GBP/HSPA5BP1	PPH11409A
TSPAN13	-1.1334	0.229946	Hs.364544	NM_014399	TSPAN13	Tetraspanin 13	NET-6/NET6/TM4SF13	PPH17916A
TWIST1	1.0138	0.385806	Hs.644998	NM_000474	TWIST1	Twist homolog 1 (Drosophila)	ACS3/BPES2/BPES3/CRS1/SCS/TWIST/bHLHa38	PPH02132A
VCAN	-1.0212	0.847084	Hs.643801	NM_004385	VCAN	Versican	CSPG2/ERVR/GHAP/PG-M/WGN/WGN1	PPH06098D
VIM	-1.0682	0.494135	Hs.691131	NM_003380	VIM	Vimentin	CTRCT30/HEL113	PPH00417F
VPS13A	-1.0622	0.342496	Hs.662256	NM_033305	VPS13A	Vacuolar protein sorting 13 homolog A (S. cerevisiae)	CHAC/CHOREIN	PPH09443A
WNT11	1.2893	0.220286	Hs.108219	NM_004626	WNT11	Wingless-type MMTV integration site family, member 11	HWNT11	PPH02399C
WNT5A	1.0658	0.604627	Hs.643085	NM_003392	WNT5A	Wingless-type MMTV integration site family, member 5A	hWNT5A	PPH02410A
WNT5B	1.0078	0.974627	Hs.306051	NM_032642	WNT5B	Wingless-type MMTV integration site family, member 5B	-	PPH02447C
ZEB1	-1.0338	0.46119	Hs.124503	NM_030751	ZEB1	Zinc finger E-box binding homeobox 1	AREB6/BZP/DELTAEF1/FECD6/NIL2A/PPCD3/TCF8/ZFHEP/ZFHX1A	PPH01922A
ZEB2	-1.2222	0.105029	Hs.34871	NM_014795	ZEB2	Zinc finger E-box binding homeobox 2	HSPC082/SIP-1/SIP1/SMADIP1/ZFHX1B	PPH09021B
ACTB	1.0247	0.598506	Hs.520640	NM_001101	ACTB	Actin, beta	BRWS1/PS1TP5BP1	PPH00073G
B2M	-1.0435	0.691966	Hs.534255	NM_004048	B2M	Beta-2-microglobulin	-	PPH01094E
GAPDH	1	0	Hs.544577	NM_002046	GAPDH	Glyceraldehyde-3-phosphate dehydrogenase	G3PD/GAPD	PPH00150F
HPRT1	-1.067	0.469599	Hs.412707	NM_000194	HPRT1	Hypoxanthine phosphoribosyltransferase 1	HGPRT/HPRT	PPH01018C
RPLP0	-1.0871	0.473422	Hs.546285	NM_001002	RPLP0	Ribosomal protein, large, P0	L10E/LP0/P0/PRLP0/RPP0	PPH21138F
ABL1	-1.0058	0.889259	Hs.431048	NM_005157	ABL1	C-abl oncogene 1, non-receptor tyrosine kinase	ABL/JTK7/bcr/abl/c-ABL/c-ABL1/p150/v-abl	PPH00087E
AKT1	1.0391	0.539046	Hs.525622	NM_005163	AKT1	V-akt murine thymoma viral oncogene homolog 1	AKT/CWS6/PKB/PKB-ALPHA/PRKBA/RAC/RAC-ALPHA	PPH00088B
APC	1.0505	0.725369	Hs.158932	NM_000038	APC	Adenomatous polyposis coli	BTPS2/DP2/DP2.5/DP3/GS/PPP1R46	PPH00070B
ATM	1.1253	0.490047	Hs.367437	NM_000051	ATM	Ataxia telangiectasia mutated	AT1/ATA/ATC/ATD/ATDC/ATE/TEL1/TELO1	PPH00325C
BAX	1.0601	0.221681	Hs.624291	NM_004324	BAX	BCL2-associated X protein	BCL2L4	PPH00078B
BCL2	1.2222	0.692972	Hs.150749	NM_000633	BCL2	B-cell CLL/lymphoma 2	Bcl-2/PPP1R50	PPH00079B
BCL2L1	-1.0355	0.677557	Hs.516966	NM_138578	BCL2L1	BCL2-like 1	BCL-XL/S/BCL2L/BCLX/BCLXL/BCLXS/Bcl-X/PPP1R52/bcl-xL/bcl-xS	PPH00082C
BCR	1.9014	0.52131	Hs.715409	NM_004327	BCR	Breakpoint cluster region	ALL/BCR1/CML/D22S11/D22S662/PHL	PPH00083H
BRCA1	1.0019	0.978751	Hs.194143	NM_007294	BRCA1	Breast cancer 1, early onset	BRCAI/BRCC1/BROVCA1/IRIS/PNCA4/PPP1R53/PSCP/RNF53	PPH00322F
BRCA2	-1.0757	0.460665	Hs.34012	NM_000059	BRCA2	Breast cancer 2, early onset	BRCC2/BROVCA2/FACD/FAD/FAD1/FANCB/FANCD/FANCD1/GLM3/PNCA2	PPH00321F
CASP8	1.1212	0.11909	Hs.599762	NM_001228	CASP8	Caspase 8, apoptosis-related cysteine peptidase	ALPS2B/CAP4/Casp-8/FLICE/MACH/MCH5	PPH00359F
CCND1	-1.0163	0.922132	Hs.523852	NM_053056	CCND1	Cyclin D1	BCL1/D11S287E/PRAD1/U21B31	PPH00128F
CDH1	-1.4236	0.625897	Hs.461086	NM_004360	CDH1	Cadherin 1, type 1, E-cadherin (epithelial)	Arc-1/CD324/CDHE/ECAD/LCAM/UVO	PPH00135F
CDK4	1.0876	0.154427	Hs.95577	NM_000075	CDK4	Cyclin-dependent kinase 4	CMM3/PSK-J3	PPH00118F
CDKN1A	-1.083	0.219683	Hs.732576	NM_000389	CDKN1A	Cyclin-dependent kinase inhibitor 1A (p21, Cip1)	CAP20/CDKN1/CIP1/MDA-6/P21/SDI1/WAF1/p21CIP1	PPH00211E
CDKN2A	-1.0192	0.76441	Hs.512599	NM_000077	CDKN2A	Cyclin-dependent kinase inhibitor 2A (melanoma, p16, inhibits CDK4)	ARF/CDK4I/CDKN2/CMM2/INK4/INK4A/MLM/MTS-1/MTS1/P14/P14ARF/P16/P16-INK4A/P16INK4/P16INK4A/P19/P19ARF/TP16	PPH00207C
CDKN2B	-1.0671	0.375768	Hs.72901	NM_004936	CDKN2B	Cyclin-dependent kinase inhibitor 2B (p15, inhibits CDK4)	CDK4I/INK4B/MTS2/P15/TP15/p15INK4b	PPH00206C
CDKN3	1.061	0.488366	Hs.84113	NM_005192	CDKN3	Cyclin-dependent kinase inhibitor 3	CDI1/CIP2/KAP/KAP1	PPH10297A
CTNNB1	-1.1111	0.572215	Hs.476018	NM_001904	CTNNB1	Catenin (cadherin-associated protein), beta 1, 88kDa	CTNNB/MRD19/armadillo	PPH00643F
E2F1	-1.0325	0.662572	Hs.654393	NM_005225	E2F1	E2F transcription factor 1	E2F-1/RBAP1/RBBP3/RBP3	PPH00136G
EGF	1.9151	0.513787	Hs.419815	NM_001963	EGF	Epidermal growth factor	HOMG4/URG	PPH00137B
ELK1	1.0179	0.77684	Hs.715039	NM_005229	ELK1	ELK1, member of ETS oncogene family	-	PPH00140C
ERBB2	-1.1331	0.150633	Hs.446352	NM_004448	ERBB2	V-erb-b2 erythroblastic leukemia viral oncogene homolog 2, neuro/glioblastoma derived oncogene homolog (avian)	CD340/HER-2/HER-2/neu/HER2/MLN 19/NEU/NGL/TKR1	PPH00209B
ESR1	1.6671	0.631315	Hs.208124	NM_000125	ESR1	Estrogen receptor 1	ER/ESR/ESRA/ESTRR/Era/NR3A1	PPH01001A
ETS1	1.1147	0.171646	Hs.369438	NM_005238	ETS1	V-ets erythroblastosis virus E26 oncogene homolog 1 (avian)	ETS-1/EWSR2	PPH01781C
FHIT	1.4337	0.571439	Hs.655995	NM_002012	FHIT	Fragile histidine triad gene	AP3Aase/FRA3B	PPH05710F
FOS	1.1028	0.509763	Hs.25647	NM_005252	FOS	FBJ murine osteosarcoma viral oncogene homolog	AP-1/C-FOS/p55	PPH00094A
FOXD3	1.2425	0.53845	Hs.546573	NM_012183	FOXD3	Forkhead box D3	AIS1/Genesis/HFH2/VAMAS2	PPH19954A
HGF	-1.0418	0.810237	Hs.396530	NM_000601	HGF	Hepatocyte growth factor (hepapoietin A; scatter factor)	DFNB39/F-TCF/HGFB/HPTA/SF	PPH00163C
HIC1	1.2541	0.529052	Hs.695682	NM_006497	HIC1	Hypermethylated in cancer 1	ZBTB29/ZNF901/hic-1	PPH00658A
HRAS	1.0562	0.346798	Hs.37003	NM_005343	HRAS	V-Ha-ras Harvey rat sarcoma viral oncogene homolog	C-BAS/HAS/C-H-RAS/C-HA-RAS1/CTLO/H-RASIDX/HAMSV/HRAS1/K-RAS/N-RAS/RASH1	PPH00159C
IGF2R	-1.055	0.464595	Hs.487062	NM_000876	IGF2R	Insulin-like growth factor 2 receptor	CD222/CIMPR/M6P-R/MPR1/MPRI	PPH00351E
JAK2	1.0142	0.96541	Hs.656213	NM_004972	JAK2	Janus kinase 2	JTK10/THCYT3	PPH00758C
JUN	-1.0554	0.707809	Hs.696684	NM_002228	JUN	Jun proto-oncogene	AP-1/AP1/c-Jun	PPH00095A
JUNB	1.0385	0.669616	Hs.25292	NM_002229	JUNB	Jun B proto-oncogene	AP-1	PPH00179A
JUND	-1.0446	0.683776	Hs.2780	NM_005354	JUND	Jun D proto-oncogene	AP-1	PPH00180E
KIT	1.2264	0.598166	Hs.479754	NM_000222	KIT	V-kit Hardy-Zuckerman 4 feline sarcoma viral oncogene homolog	C-Kit/CD117/PBT/SCFR	PPH00432A
KITLG	-1.0209	0.7597	Hs.1048	NM_003994	KITLG	KIT ligand	FPH2/KL-1/Kitl/MGF/SCF/SF/SHEP7	PPH00507G
KRAS	1.037	0.656135	Hs.505033	NM_004985	KRAS	V-Ki-ras2 Kirsten rat sarcoma viral oncogene homolog	C-K-RAS/CFC2/K-RAS2A/K-RAS2B/K-RAS4A/K-RAS4B/KI-RAS/KRAS1/KRAS2/NS/NS3/RASK2	PPH00181F
MCL1	-1.009	0.861218	Hs.632486	NM_021960	MCL1	Myeloid cell leukemia sequence 1 (BCL2-related)	BCL2L3/EAT/MCL1-ES/MCL1L/MCL1S/Mcl-1/TM/bcl2-L-3/mcl1/EAT	PPH00397E
MDM2	1.0521	0.43694	Hs.733536	NM_002392	MDM2	Mdm2 p53 binding protein homolog (mouse)	ACTFS/HDMX/hdm2	PPH00193E
MEN1	-1.0404	0.675584	Hs.423348	NM_000244	MEN1	Multiple endocrine neoplasia I	MEAI/SCG2	PPH19938A
MET	-1.0454	0.474046	Hs.132966	NM_000245	MET	Met proto-oncogene (hepatocyte growth factor receptor)	AUTS9/HGFR/RCCP2/c-Met	PPH00194A
MGMT	1.832	0.453725	Hs.501522	NM_002412	MGMT	O-6-methylguanine-DNA methyltransferase	-	PPH01519F
MLH1	1.0126	0.833498	Hs.195364	NM_000249	MLH1	MutL homolog 1, colon cancer, nonpolyposis type 2 (E. coli)	COCA2/FCC2/HNPCC/HNPCC2/hMLH1	PPH00196F
MOS	1.3364	0.792548	Hs.533432	NM_005372	MOS	V-mos Moloney murine sarcoma viral oncogene homolog	MSV	PPH01772A
MYB	-1.1266	0.530073	Hs.606320	NM_005375	MYB	V-myb myeloblastosis viral oncogene homolog (avian)	Cmyb/c-myb/c-myb_CDS/efg	PPH00099F
MYC	-1.0363	0.551238	Hs.202453	NM_002467	MYC	V-myc myelocytomatosis viral oncogene homolog (avian)	MRTL/MYCC/bHLHe39/c-Myc	PPH00100B
MYCN	1.6087	0.463208	Hs.25960	NM_005378	MYCN	V-myc myelocytomatosis viral related oncogene, neuroblastoma derived (avian)	MODED/MYCNOT/N-myc/NMYC/ODED/bHLHe37	PPH00199A
NF1	-1.0604	0.383576	Hs.113577	NM_000267	NF1	Neurofibromin 1	NFNS/VRNF/WSS	PPH02089F
NF2	1.0301	0.607045	Hs.187898	NM_000268	NF2	Neurofibromin 2 (merlin)	ACN/BANF/SCH	PPH00203A
NFKB1	1.0403	0.709456	Hs.618430	NM_003998	NFKB1	Nuclear factor of kappa light polypeptide gene enhancer in B-cells 1	EBP-1/KBF1/NF-kB1/NF-kappa-B/NF-kappaB/NFKB-p105/NFKB-p50/NFkappaB/p105/p50	PPH00204F
NFKBIA	-1.0422	0.501941	Hs.81328	NM_020529	NFKBIA	Nuclear factor of kappa light polypeptide gene enhancer in B-cells inhibitor, alpha	IKBA/MAD-3/NFKBI	PPH00170F
NRAS	1.0778	0.272279	Hs.486502	NM_002524	NRAS	Neuroblastoma RAS viral (v-ras) oncogene homolog	ALPS4/N-ras/NRAS1/NS6	PPH00200A
PIK3C2A	-1.0037	0.927264	Hs.175343	NM_002645	PIK3C2A	Phosphoinositide-3-kinase, class 2, alpha polypeptide	CPK/PI3-K-C2(ALPHA)/PI3-K-C2A	PPH15035A
PIK3CA	1.0014	0.989426	Hs.715194	NM_006218	PIK3CA	Phosphoinositide-3-kinase, catalytic, alpha polypeptide	CLOVE/CWS5/MCAP/MCM/MCMTC/PI3K/p110-alpha	PPH01355A
PML	1.046	0.390907	Hs.526464	NM_033238	PML	Promyelocytic leukemia	MYL/PP8675/RNF71/TRIM19	PPH02205E
PRKCA	-1.01	0.86732	Hs.708867	NM_002737	PRKCA	Protein kinase C, alpha	AAG6/PKC-alpha/PKCA/PRKACA	PPH00977C
RAF1	-1.0003	0.99739	Hs.159130	NM_002880	RAF1	V-raf-1 murine leukemia viral oncogene homolog 1	CRAF/NS5/Raf-1/c-Raf	PPH00227F
RARA	-1.0109	0.860843	Hs.654583	NM_000964	RARA	Retinoic acid receptor, alpha	NR1B1/RAR	PPH00472F
RASSF1	-1.0272	0.49489	Hs.476270	NM_007182	RASSF1	Ras association (RalGDS/AF-6) domain family member 1	123F2/NORE2A/RASSF1A/RDA32/REH3P21	PPH08711A
RB1	1.0547	0.226148	Hs.408528	NM_000321	RB1	Retinoblastoma 1	OSRC/RB/p105-Rb/pRb/pp110	PPH00228F
REL	-1.0282	0.688776	Hs.631886	NM_002908	REL	V-rel reticuloendotheliosis viral oncogene homolog (avian)	C-Rel	PPH00101B
RET	1.0084	0.759509	Hs.350321	NM_020630	RET	Ret proto-oncogene	CDHF12/CDHR16/HSCR1/MEN2A/MEN2B/MTC1/PTC/RET-ELE1/RET51	PPH00102F
ROS1	-1.0565	0.880747	Hs.1041	NM_002944	ROS1	C-ros oncogene 1 , receptor tyrosine kinase	MCF3/ROS/c-ros-1	PPH07043A
RUNX1	-1.0821	0.292265	Hs.612648	NM_001754	RUNX1	Runt-related transcription factor 1	AML1/AML1-EVI-1/AMLCR1/CBFA2/EVI-1/PEBP2aB	PPH01908A
RUNX3	3.4184	0.404037	Hs.170019	NM_004350	RUNX3	Runt-related transcription factor 3	AML2/CBFA3/PEBP2aC	PPH13428F
S100A4	-1.0253	0.76903	Hs.654444	NM_002961	S100A4	S100 calcium binding protein A4	18A2/42A/CAPL/FSP1/MTS1/P9KA/PEL98	PPH01313E
SERPINB5	1.6038	0.511855	Hs.55279	NM_002639	SERPINB5	Serpin peptidase inhibitor, clade B (ovalbumin), member 5	PI5/maspin	PPH00695F
SH3PXD2A	2.0292	0.389604	Hs.678727	NM_014631	SH3PXD2A	SH3 and PX domains 2A	FISH/SH3MD1/TKS5	PPH13587B
SMAD4	-1.0081	0.8699	Hs.75862	NM_005359	SMAD4	SMAD family member 4	DPC4/JIP/MADH4/MYHRS	PPH00134C
SRC	1.0258	0.788974	Hs.195659	NM_005417	SRC	V-src sarcoma (Schmidt-Ruppin A-2) viral oncogene homolog (avian)	ASV/SRC1/c-SRC/p60-Src	PPH00103C
STAT3	1.0182	0.594529	Hs.463059	NM_003150	STAT3	Signal transducer and activator of transcription 3 (acute-phase response factor)	APRF/HIES	PPH00708F
STK11	-1.0536	0.847034	Hs.515005	NM_000455	STK11	Serine/threonine kinase 11	LKB1/PJS/hLKB1	PPH16492B
TGFB1	-1.0522	0.395498	Hs.645227	NM_000660	TGFB1	Transforming growth factor, beta 1	CED/DPD1/LAP/TGFB/TGFbeta	PPH00508A
TNF	2.2718	0.351719	Hs.241570	NM_000594	TNF	Tumor necrosis factor	DIF/TNF-alpha/TNFA/TNFSF2	PPH00341F
TP53	-1.0336	0.584269	Hs.740601	NM_000546	TP53	Tumor protein p53	BCC7/LFS1/P53/TRP53	PPH00213F
TP73	1.5161	0.578687	Hs.192132	NM_005427	TP73	Tumor protein p73	P73	PPH00725A
TSC1	1.1164	0.041103	Hs.370854	NM_000368	TSC1	Tuberous sclerosis 1	LAM/TSC	PPH00244B
VHL	-1.0214	0.732949	Hs.517792	NM_000551	VHL	Von Hippel-Lindau tumor suppressor	HRCA1/RCA1/VHL1/pVHL	PPH00252C
WT1	2.1074	0.328495	Hs.591980	NM_000378	WT1	Wilms tumor 1	AWT1/EWS-WT1/GUD/NPHS4/WAGR/WIT-2/WT33	PPH00254A
WWOX	1.0972	0.817684	Hs.461453	NM_016373	WWOX	WW domain containing oxidoreductase	D16S432E/FOR/FRA16D/HHCMA56/PRO0128/SDR41C1/WOX1	PPH07006B
XRCC1	1.0357	0.761937	Hs.98493	NM_006297	XRCC1	X-ray repair complementing defective repair in Chinese hamster cells 1	RCC	PPH01741A
ZHX2	-1.0542	0.641831	Hs.658443	NM_014943	ZHX2	Zinc fingers and homeoboxes 2	AFR1/RAF/RP11-44N11.3	PPH08863A
ACTB	-1.132	0.041331	Hs.520640	NM_001101	ACTB	Actin, beta	BRWS1/PS1TP5BP1	PPH00073G
B2M	-1.0762	0.316574	Hs.534255	NM_004048	B2M	Beta-2-microglobulin	-	PPH01094E
GAPDH	-1.0054	0.820205	Hs.544577	NM_002046	GAPDH	Glyceraldehyde-3-phosphate dehydrogenase	G3PD/GAPD	PPH00150F
HPRT1	-1.0019	0.936907	Hs.412707	NM_000194	HPRT1	Hypoxanthine phosphoribosyltransferase 1	HGPRT/HPRT	PPH01018C
RPLP0	1.0075	0.746091	Hs.546285	NM_001002	RPLP0	Ribosomal protein, large, P0	L10E/LP0/P0/PRLP0/RPP0	PPH21138F
ABL1	1.6235	0.291681	Hs.431048	NM_005157	ABL1	C-abl oncogene 1, non-receptor tyrosine kinase	ABL/JTK7/bcr/abl/c-ABL/c-ABL1/p150/v-abl	PPH00087E
AKT1	1.9107	0.276542	Hs.525622	NM_005163	AKT1	V-akt murine thymoma viral oncogene homolog 1	AKT/CWS6/PKB/PKB-ALPHA/PRKBA/RAC/RAC-ALPHA	PPH00088B
APC	-1.021	0.52737	Hs.158932	NM_000038	APC	Adenomatous polyposis coli	BTPS2/DP2/DP2.5/DP3/GS/PPP1R46	PPH00070B
ATM	-1.0321	0.746816	Hs.367437	NM_000051	ATM	Ataxia telangiectasia mutated	AT1/ATA/ATC/ATD/ATDC/ATE/TEL1/TELO1	PPH00325C
BAX	1.8922	0.124379	Hs.624291	NM_004324	BAX	BCL2-associated X protein	BCL2L4	PPH00078B
BCL2	1.2828	0.383496	Hs.150749	NM_000633	BCL2	B-cell CLL/lymphoma 2	Bcl-2/PPP1R50	PPH00079B
BCL2L1	2.3892	0.233988	Hs.516966	NM_138578	BCL2L1	BCL2-like 1	BCL-XL/S/BCL2L/BCLX/BCLXL/BCLXS/Bcl-X/PPP1R52/bcl-xL/bcl-xS	PPH00082C
BCR	2.2317	0.349573	Hs.715409	NM_004327	BCR	Breakpoint cluster region	ALL/BCR1/CML/D22S11/D22S662/PHL	PPH00083H
BRCA1	1.0637	0.679063	Hs.194143	NM_007294	BRCA1	Breast cancer 1, early onset	BRCAI/BRCC1/BROVCA1/IRIS/PNCA4/PPP1R53/PSCP/RNF53	PPH00322F
BRCA2	-1.0368	0.40738	Hs.34012	NM_000059	BRCA2	Breast cancer 2, early onset	BRCC2/BROVCA2/FACD/FAD/FAD1/FANCB/FANCD/FANCD1/GLM3/PNCA2	PPH00321F
CASP8	1.1539	0.368316	Hs.599762	NM_001228	CASP8	Caspase 8, apoptosis-related cysteine peptidase	ALPS2B/CAP4/Casp-8/FLICE/MACH/MCH5	PPH00359F
CCND1	1.6314	0.22486	Hs.523852	NM_053056	CCND1	Cyclin D1	BCL1/D11S287E/PRAD1/U21B31	PPH00128F
CDH1	1.1984	0.474547	Hs.461086	NM_004360	CDH1	Cadherin 1, type 1, E-cadherin (epithelial)	Arc-1/CD324/CDHE/ECAD/LCAM/UVO	PPH00135F
CDK4	1.5662	0.288419	Hs.95577	NM_000075	CDK4	Cyclin-dependent kinase 4	CMM3/PSK-J3	PPH00118F
CDKN1A	1.0106	0.742088	Hs.732576	NM_000389	CDKN1A	Cyclin-dependent kinase inhibitor 1A (p21, Cip1)	CAP20/CDKN1/CIP1/MDA-6/P21/SDI1/WAF1/p21CIP1	PPH00211E
CDKN2A	-1.1566	0.134503	Hs.512599	NM_000077	CDKN2A	Cyclin-dependent kinase inhibitor 2A (melanoma, p16, inhibits CDK4)	ARF/CDK4I/CDKN2/CMM2/INK4/INK4A/MLM/MTS-1/MTS1/P14/P14ARF/P16/P16-INK4A/P16INK4/P16INK4A/P19/P19ARF/TP16	PPH00207C
CDKN2B	-1.0104	0.571793	Hs.72901	NM_004936	CDKN2B	Cyclin-dependent kinase inhibitor 2B (p15, inhibits CDK4)	CDK4I/INK4B/MTS2/P15/TP15/p15INK4b	PPH00206C
CDKN3	-1.0197	0.60906	Hs.84113	NM_005192	CDKN3	Cyclin-dependent kinase inhibitor 3	CDI1/CIP2/KAP/KAP1	PPH10297A
CTNNB1	1.5808	0.117903	Hs.476018	NM_001904	CTNNB1	Catenin (cadherin-associated protein), beta 1, 88kDa	CTNNB/MRD19/armadillo	PPH00643F
E2F1	2.0158	0.165837	Hs.654393	NM_005225	E2F1	E2F transcription factor 1	E2F-1/RBAP1/RBBP3/RBP3	PPH00136G
EGF	-1.9035	0.379413	Hs.419815	NM_001963	EGF	Epidermal growth factor	HOMG4/URG	PPH00137B
ELK1	3.3878	0.262399	Hs.715039	NM_005229	ELK1	ELK1, member of ETS oncogene family	-	PPH00140C
ERBB2	2.6375	0.154911	Hs.446352	NM_004448	ERBB2	V-erb-b2 erythroblastic leukemia viral oncogene homolog 2, neuro/glioblastoma derived oncogene homolog (avian)	CD340/HER-2/HER-2/neu/HER2/MLN 19/NEU/NGL/TKR1	PPH00209B
ESR1	-3.2739	0.364332	Hs.208124	NM_000125	ESR1	Estrogen receptor 1	ER/ESR/ESRA/ESTRR/Era/NR3A1	PPH01001A
ETS1	1.7122	0.105377	Hs.369438	NM_005238	ETS1	V-ets erythroblastosis virus E26 oncogene homolog 1 (avian)	ETS-1/EWSR2	PPH01781C
FHIT	1.1373	0.514425	Hs.655995	NM_002012	FHIT	Fragile histidine triad gene	AP3Aase/FRA3B	PPH05710F
FOS	1.6032	0.072325	Hs.25647	NM_005252	FOS	FBJ murine osteosarcoma viral oncogene homolog	AP-1/C-FOS/p55	PPH00094A
FOXD3	-1.0184	0.923524	Hs.546573	NM_012183	FOXD3	Forkhead box D3	AIS1/Genesis/HFH2/VAMAS2	PPH19954A
HGF	1.1149	0.634056	Hs.396530	NM_000601	HGF	Hepatocyte growth factor (hepapoietin A; scatter factor)	DFNB39/F-TCF/HGFB/HPTA/SF	PPH00163C
HIC1	2.7238	0.18728	Hs.695682	NM_006497	HIC1	Hypermethylated in cancer 1	ZBTB29/ZNF901/hic-1	PPH00658A
HRAS	1.2742	0.42294	Hs.37003	NM_005343	HRAS	V-Ha-ras Harvey rat sarcoma viral oncogene homolog	C-BAS/HAS/C-H-RAS/C-HA-RAS1/CTLO/H-RASIDX/HAMSV/HRAS1/K-RAS/N-RAS/RASH1	PPH00159C
IGF2R	1.5431	0.247522	Hs.487062	NM_000876	IGF2R	Insulin-like growth factor 2 receptor	CD222/CIMPR/M6P-R/MPR1/MPRI	PPH00351E
JAK2	1.0065	0.973038	Hs.656213	NM_004972	JAK2	Janus kinase 2	JTK10/THCYT3	PPH00758C
JUN	1.7512	0.259592	Hs.696684	NM_002228	JUN	Jun proto-oncogene	AP-1/AP1/c-Jun	PPH00095A
JUNB	3.5923	0.195904	Hs.25292	NM_002229	JUNB	Jun B proto-oncogene	AP-1	PPH00179A
JUND	2.0874	0.195984	Hs.2780	NM_005354	JUND	Jun D proto-oncogene	AP-1	PPH00180E
KIT	1.0908	0.930949	Hs.479754	NM_000222	KIT	V-kit Hardy-Zuckerman 4 feline sarcoma viral oncogene homolog	C-Kit/CD117/PBT/SCFR	PPH00432A
KITLG	-1.0115	0.841209	Hs.1048	NM_003994	KITLG	KIT ligand	FPH2/KL-1/Kitl/MGF/SCF/SF/SHEP7	PPH00507G
KRAS	1.5667	0.21804	Hs.505033	NM_004985	KRAS	V-Ki-ras2 Kirsten rat sarcoma viral oncogene homolog	C-K-RAS/CFC2/K-RAS2A/K-RAS2B/K-RAS4A/K-RAS4B/KI-RAS/KRAS1/KRAS2/NS/NS3/RASK2	PPH00181F
MCL1	-1.0035	0.93178	Hs.632486	NM_021960	MCL1	Myeloid cell leukemia sequence 1 (BCL2-related)	BCL2L3/EAT/MCL1-ES/MCL1L/MCL1S/Mcl-1/TM/bcl2-L-3/mcl1/EAT	PPH00397E
MDM2	1.173	0.190251	Hs.733536	NM_002392	MDM2	Mdm2 p53 binding protein homolog (mouse)	ACTFS/HDMX/hdm2	PPH00193E
MEN1	1.7523	0.394033	Hs.423348	NM_000244	MEN1	Multiple endocrine neoplasia I	MEAI/SCG2	PPH19938A
MET	1.0924	0.65702	Hs.132966	NM_000245	MET	Met proto-oncogene (hepatocyte growth factor receptor)	AUTS9/HGFR/RCCP2/c-Met	PPH00194A
MGMT	-1.2156	0.456397	Hs.501522	NM_002412	MGMT	O-6-methylguanine-DNA methyltransferase	-	PPH01519F
MLH1	1.0972	0.552838	Hs.195364	NM_000249	MLH1	MutL homolog 1, colon cancer, nonpolyposis type 2 (E. coli)	COCA2/FCC2/HNPCC/HNPCC2/hMLH1	PPH00196F
MOS	-1.4007	0.169327	Hs.533432	NM_005372	MOS	V-mos Moloney murine sarcoma viral oncogene homolog	MSV	PPH01772A
MYB	-1.1643	0.109445	Hs.606320	NM_005375	MYB	V-myb myeloblastosis viral oncogene homolog (avian)	Cmyb/c-myb/c-myb_CDS/efg	PPH00099F
MYC	-1.0157	0.738511	Hs.202453	NM_002467	MYC	V-myc myelocytomatosis viral oncogene homolog (avian)	MRTL/MYCC/bHLHe39/c-Myc	PPH00100B
MYCN	-2.5915	0.353856	Hs.25960	NM_005378	MYCN	V-myc myelocytomatosis viral related oncogene, neuroblastoma derived (avian)	MODED/MYCNOT/N-myc/NMYC/ODED/bHLHe37	PPH00199A
NF1	1.2536	0.11933	Hs.113577	NM_000267	NF1	Neurofibromin 1	NFNS/VRNF/WSS	PPH02089F
NF2	1.635	0.216444	Hs.187898	NM_000268	NF2	Neurofibromin 2 (merlin)	ACN/BANF/SCH	PPH00203A
NFKB1	1.3791	0.138226	Hs.618430	NM_003998	NFKB1	Nuclear factor of kappa light polypeptide gene enhancer in B-cells 1	EBP-1/KBF1/NF-kB1/NF-kappa-B/NF-kappaB/NFKB-p105/NFKB-p50/NFkappaB/p105/p50	PPH00204F
NFKBIA	1.4284	0.244499	Hs.81328	NM_020529	NFKBIA	Nuclear factor of kappa light polypeptide gene enhancer in B-cells inhibitor, alpha	IKBA/MAD-3/NFKBI	PPH00170F
NRAS	1.289	0.180003	Hs.486502	NM_002524	NRAS	Neuroblastoma RAS viral (v-ras) oncogene homolog	ALPS4/N-ras/NRAS1/NS6	PPH00200A
PIK3C2A	1.0006	0.987953	Hs.175343	NM_002645	PIK3C2A	Phosphoinositide-3-kinase, class 2, alpha polypeptide	CPK/PI3-K-C2(ALPHA)/PI3-K-C2A	PPH15035A
PIK3CA	-1.0752	0.253842	Hs.715194	NM_006218	PIK3CA	Phosphoinositide-3-kinase, catalytic, alpha polypeptide	CLOVE/CWS5/MCAP/MCM/MCMTC/PI3K/p110-alpha	PPH01355A
PML	2.1742	0.186945	Hs.526464	NM_033238	PML	Promyelocytic leukemia	MYL/PP8675/RNF71/TRIM19	PPH02205E
PRKCA	1.2357	0.237616	Hs.708867	NM_002737	PRKCA	Protein kinase C, alpha	AAG6/PKC-alpha/PKCA/PRKACA	PPH00977C
RAF1	1.5306	0.356262	Hs.159130	NM_002880	RAF1	V-raf-1 murine leukemia viral oncogene homolog 1	CRAF/NS5/Raf-1/c-Raf	PPH00227F
RARA	1.9164	0.149419	Hs.654583	NM_000964	RARA	Retinoic acid receptor, alpha	NR1B1/RAR	PPH00472F
RASSF1	2.2978	0.323834	Hs.476270	NM_007182	RASSF1	Ras association (RalGDS/AF-6) domain family member 1	123F2/NORE2A/RASSF1A/RDA32/REH3P21	PPH08711A
RB1	1.1556	0.005688	Hs.408528	NM_000321	RB1	Retinoblastoma 1	OSRC/RB/p105-Rb/pRb/pp110	PPH00228F
REL	1.1905	0.401363	Hs.631886	NM_002908	REL	V-rel reticuloendotheliosis viral oncogene homolog (avian)	C-Rel	PPH00101B
RET	-1.1415	0.662924	Hs.350321	NM_020630	RET	Ret proto-oncogene	CDHF12/CDHR16/HSCR1/MEN2A/MEN2B/MTC1/PTC/RET-ELE1/RET51	PPH00102F
ROS1	-1.0234	0.776469	Hs.1041	NM_002944	ROS1	C-ros oncogene 1 , receptor tyrosine kinase	MCF3/ROS/c-ros-1	PPH07043A
RUNX1	1.3039	0.214323	Hs.612648	NM_001754	RUNX1	Runt-related transcription factor 1	AML1/AML1-EVI-1/AMLCR1/CBFA2/EVI-1/PEBP2aB	PPH01908A
RUNX3	-1.4572	0.204193	Hs.170019	NM_004350	RUNX3	Runt-related transcription factor 3	AML2/CBFA3/PEBP2aC	PPH13428F
S100A4	1.0752	0.152318	Hs.654444	NM_002961	S100A4	S100 calcium binding protein A4	18A2/42A/CAPL/FSP1/MTS1/P9KA/PEL98	PPH01313E
SERPINB5	-1.1009	0.484592	Hs.55279	NM_002639	SERPINB5	Serpin peptidase inhibitor, clade B (ovalbumin), member 5	PI5/maspin	PPH00695F
SH3PXD2A	-1.0472	0.759333	Hs.678727	NM_014631	SH3PXD2A	SH3 and PX domains 2A	FISH/SH3MD1/TKS5	PPH13587B
SMAD4	1.1282	0.447578	Hs.75862	NM_005359	SMAD4	SMAD family member 4	DPC4/JIP/MADH4/MYHRS	PPH00134C
SRC	1.9312	0.288611	Hs.195659	NM_005417	SRC	V-src sarcoma (Schmidt-Ruppin A-2) viral oncogene homolog (avian)	ASV/SRC1/c-SRC/p60-Src	PPH00103C
STAT3	1.2066	0.309238	Hs.463059	NM_003150	STAT3	Signal transducer and activator of transcription 3 (acute-phase response factor)	APRF/HIES	PPH00708F
STK11	1.9358	0.03692	Hs.515005	NM_000455	STK11	Serine/threonine kinase 11	LKB1/PJS/hLKB1	PPH16492B
TGFB1	2.0679	0.207363	Hs.645227	NM_000660	TGFB1	Transforming growth factor, beta 1	CED/DPD1/LAP/TGFB/TGFbeta	PPH00508A
TNF	-1.0234	0.776469	Hs.241570	NM_000594	TNF	Tumor necrosis factor	DIF/TNF-alpha/TNFA/TNFSF2	PPH00341F
TP53	1.8083	0.208833	Hs.740601	NM_000546	TP53	Tumor protein p53	BCC7/LFS1/P53/TRP53	PPH00213F
TP73	1.1129	0.711123	Hs.192132	NM_005427	TP73	Tumor protein p73	P73	PPH00725A
TSC1	1.1625	0.503256	Hs.370854	NM_000368	TSC1	Tuberous sclerosis 1	LAM/TSC	PPH00244B
VHL	1.2225	0.054341	Hs.517792	NM_000551	VHL	Von Hippel-Lindau tumor suppressor	HRCA1/RCA1/VHL1/pVHL	PPH00252C
WT1	-1.0126	0.833621	Hs.591980	NM_000378	WT1	Wilms tumor 1	AWT1/EWS-WT1/GUD/NPHS4/WAGR/WIT-2/WT33	PPH00254A
WWOX	1.0788	0.841442	Hs.461453	NM_016373	WWOX	WW domain containing oxidoreductase	D16S432E/FOR/FRA16D/HHCMA56/PRO0128/SDR41C1/WOX1	PPH07006B
XRCC1	1.413	0.397331	Hs.98493	NM_006297	XRCC1	X-ray repair complementing defective repair in Chinese hamster cells 1	RCC	PPH01741A
ZHX2	1.4298	0.13004	Hs.658443	NM_014943	ZHX2	Zinc fingers and homeoboxes 2	AFR1/RAF/RP11-44N11.3	PPH08863A
ACTB	1.5633	0.267502	Hs.520640	NM_001101	ACTB	Actin, beta	BRWS1/PS1TP5BP1	PPH00073G
B2M	-1.0335	0.217869	Hs.534255	NM_004048	B2M	Beta-2-microglobulin	-	PPH01094E
GAPDH	1.5469	0.369665	Hs.544577	NM_002046	GAPDH	Glyceraldehyde-3-phosphate dehydrogenase	G3PD/GAPD	PPH00150F
HPRT1	1.0989	0.097468	Hs.412707	NM_000194	HPRT1	Hypoxanthine phosphoribosyltransferase 1	HGPRT/HPRT	PPH01018C
RPLP0	-1.0459	0.100304	Hs.546285	NM_001002	RPLP0	Ribosomal protein, large, P0	L10E/LP0/P0/PRLP0/RPP0	PPH21138F
ACTA2	1.0022	0.990795	Hs.500483	NM_001613	ACTA2	Actin, alpha 2, smooth muscle, aorta	AAT6/ACTSA/MYMY5	PPH01300B
ACTC1	1.0276	0.728769	Hs.118127	NM_005159	ACTC1	Actin, alpha, cardiac muscle 1	ACTC/ASD5/CMD1R/CMH11/LVNC4	PPH02403F
ANGPT1	1.1623	0.218309	Hs.369675	NM_001146	ANGPT1	Angiopoietin 1	AGP1/AGPT/ANG1	PPH00374B
CCL2	-1.0606	0.747764	Hs.303649	NM_002982	CCL2	Chemokine (C-C motif) ligand 2	GDCF-2/HC11/HSMCR30/MCAF/MCP-1/MCP1/SCYA2/SMC-CF	PPH00192F
CCL7	-1.0622	0.250887	Hs.251526	NM_006273	CCL7	Chemokine (C-C motif) ligand 7	FIC/MARC/MCP-3/MCP3/NC28/SCYA6/SCYA7	PPH00575C
CD40LG	-1.0153	0.810925	Hs.592244	NM_000074	CD40LG	CD40 ligand	CD154/CD40L/HIGM1/IGM/IMD3/T-BAM/TNFSF5/TRAP/gp39/hCD40L	PPH00259C
CDH1	-1.2479	0.283655	Hs.461086	NM_004360	CDH1	Cadherin 1, type 1, E-cadherin (epithelial)	Arc-1/CD324/CDHE/ECAD/LCAM/UVO	PPH00135F
COL14A1	1.1465	0.477643	Hs.409662	NM_021110	COL14A1	Collagen, type XIV, alpha 1	UND	PPH02129B
COL1A1	1.1411	0.056549	Hs.681002	NM_000088	COL1A1	Collagen, type I, alpha 1	OI4	PPH01299F
COL1A2	1.1323	0.27849	Hs.489142	NM_000089	COL1A2	Collagen, type I, alpha 2	OI4	PPH01918B
COL3A1	-1.0672	0.711734	Hs.443625	NM_000090	COL3A1	Collagen, type III, alpha 1	EDS4A	PPH00439F
COL4A1	1.3678	0.118809	Hs.17441	NM_001845	COL4A1	Collagen, type IV, alpha 1	HANAC/ICH/POREN1/arresten	PPH20687A
COL4A3	-1.2873	0.374614	Hs.570065	NM_000091	COL4A3	Collagen, type IV, alpha 3 (Goodpasture antigen)	-	PPH02131C
COL5A1	1.1552	0.221191	Hs.210283	NM_000093	COL5A1	Collagen, type V, alpha 1	-	PPH02117C
COL5A2	1.0623	0.39921	Hs.445827	NM_000393	COL5A2	Collagen, type V, alpha 2	-	PPH00781A
COL5A3	1.1214	0.292936	Hs.235368	NM_015719	COL5A3	Collagen, type V, alpha 3	-	PPH14765A
CSF2	-1.0101	0.959504	Hs.1349	NM_000758	CSF2	Colony stimulating factor 2 (granulocyte-macrophage)	GMCSF	PPH00576C
CSF3	1.0051	0.888426	Hs.2233	NM_000759	CSF3	Colony stimulating factor 3 (granulocyte)	C17orf33/CSF3OS/GCSF	PPH00723B
CTGF	-1.0716	0.49031	Hs.410037	NM_001901	CTGF	Connective tissue growth factor	CCN2/HCS24/IGFBP8/NOV2	PPH00550G
CTNNB1	1.3886	0.014457	Hs.476018	NM_001904	CTNNB1	Catenin (cadherin-associated protein), beta 1, 88kDa	CTNNB/MRD19/armadillo	PPH00643F
CTSG	-1.0153	0.810925	Hs.421724	NM_001911	CTSG	Cathepsin G	CATG/CG	PPH01358A
CTSK	-1.0285	0.825821	Hs.632466	NM_000396	CTSK	Cathepsin K	CTS02/CTSO/CTSO1/CTSO2/PKND/PYCD	PPH02137A
CTSV	1.0272	0.67352	Hs.610096	NM_001333	CTSV	Cathepsin L2	CATL2/CTSL2/CTSU	PPH10370A
CXCL1	1.0146	0.870816	Hs.708652	NM_001511	CXCL1	Chemokine (C-X-C motif) ligand 1 (melanoma growth stimulating activity, alpha)	FSP/GRO1/GROa/MGSA/MGSA-a/NAP-3/SCYB1	PPH00696C
CXCL11	1.8115	0.349854	Hs.632592	NM_005409	CXCL11	Chemokine (C-X-C motif) ligand 11	H174/I-TAC/IP-9/IP9/SCYB11/SCYB9B/b-R1	PPH00506A
CXCL2	1.0824	0.483684	Hs.75765	NM_002089	CXCL2	Chemokine (C-X-C motif) ligand 2	CINC-2a/GRO2/GROb/MGSA-b/MIP-2a/MIP2/MIP2A/SCYB2	PPH00552F
CXCL5	1.1617	0.159959	Hs.89714	NM_002994	CXCL5	Chemokine (C-X-C motif) ligand 5	ENA-78/SCYB5	PPH00698B
EGF	1.022	0.83388	Hs.419815	NM_001963	EGF	Epidermal growth factor	HOMG4/URG	PPH00137B
EGFR	-1.0241	0.564256	Hs.605083	NM_005228	EGFR	Epidermal growth factor receptor	ERBB/ERBB1/HER1/PIG61/mENA	PPH00138B
F13A1	1.0221	0.790751	Hs.335513	NM_000129	F13A1	Coagulation factor XIII, A1 polypeptide	F13A	PPH05593B
F3	-1.0643	0.352856	Hs.62192	NM_001993	F3	Coagulation factor III (thromboplastin, tissue factor)	CD142/TF/TFA	PPH02227G
FGA	-1.2351	0.168801	Hs.351593	NM_000508	FGA	Fibrinogen alpha chain	Fib2	PPH02623E
FGF10	1.0667	0.59217	Hs.664499	NM_004465	FGF10	Fibroblast growth factor 10	-	PPH01286A
FGF2	1.0647	0.206317	Hs.284244	NM_002006	FGF2	Fibroblast growth factor 2 (basic)	BFGF/FGF-2/FGFB/HBGF-2	PPH00257C
FGF7	1.4129	0.110658	Hs.567268	NM_002009	FGF7	Fibroblast growth factor 7	HBGF-7/KGF	PPH00521F
HBEGF	1.0124	0.846267	Hs.592942	NM_001945	HBEGF	Heparin-binding EGF-like growth factor	DTR/DTS/DTSF/HEGFL	PPH02589A
HGF	-1.0264	0.700647	Hs.396530	NM_000601	HGF	Hepatocyte growth factor (hepapoietin A; scatter factor)	DFNB39/F-TCF/HGFB/HPTA/SF	PPH00163C
IFNG	-1.0153	0.810925	Hs.856	NM_000619	IFNG	Interferon, gamma	IFG/IFI	PPH00380C
IGF1	1.5616	0.162296	Hs.160562	NM_000618	IGF1	Insulin-like growth factor 1 (somatomedin C)	IGF-I/IGF1A/IGFI	PPH00167C
IL10	-1.3093	0.400333	Hs.193717	NM_000572	IL10	Interleukin 10	CSIF/GVHDS/IL-10/IL10A/TGIF	PPH00572C
IL1B	-1.6743	0.112061	Hs.126256	NM_000576	IL1B	Interleukin 1, beta	IL-1/IL1-BETA/IL1F2	PPH00171C
IL2	-1.0153	0.810925	Hs.89679	NM_000586	IL2	Interleukin 2	IL-2/TCGF/lymphokine	PPH00172C
IL4	-1.0703	0.960544	Hs.73917	NM_000589	IL4	Interleukin 4	BCGF-1/BCGF1/BSF-1/BSF1/IL-4	PPH00565B
IL6	-1.2078	0.28112	Hs.654458	NM_000600	IL6	Interleukin 6 (interferon, beta 2)	BSF2/HGF/HSF/IFNB2/IL-6	PPH00560C
IL6ST	1.1094	0.325274	Hs.706627	NM_002184	IL6ST	Interleukin 6 signal transducer (gp130, oncostatin M receptor)	CD130/CDW130/GP130/IL-6RB	PPH00589F
ITGA1	1.0316	0.711253	Hs.644352	NM_181501	ITGA1	Integrin, alpha 1	CD49a/VLA1	PPH00627B
ITGA2	1.3145	0.092944	Hs.482077	NM_002203	ITGA2	Integrin, alpha 2 (CD49B, alpha 2 subunit of VLA-2 receptor)	BR/CD49B/GPIa/HPA-5/VLA-2/VLAA2	PPH00625F
ITGA3	1.0463	0.679827	Hs.265829	NM_002204	ITGA3	Integrin, alpha 3 (antigen CD49C, alpha 3 subunit of VLA-3 receptor)	CD49C/GAP-B3/GAPB3/ILNEB/MSK18/VCA-2/VL3A/VLA3a	PPH00175A
ITGA4	1.0697	0.114081	Hs.440955	NM_000885	ITGA4	Integrin, alpha 4 (antigen CD49D, alpha 4 subunit of VLA-4 receptor)	CD49D/IA4	PPH00659F
ITGA5	1.0528	0.150164	Hs.505654	NM_002205	ITGA5	Integrin, alpha 5 (fibronectin receptor, alpha polypeptide)	CD49e/FNRA/VLA5A	PPH00176C
ITGA6	1.0646	0.442364	Hs.133397	NM_000210	ITGA6	Integrin, alpha 6	CD49f/ITGA6B/VLA-6	PPH00177F
ITGAV	1.0621	0.441053	Hs.436873	NM_002210	ITGAV	Integrin, alpha V (vitronectin receptor, alpha polypeptide, antigen CD51)	CD51/MSK8/VNRA/VTNR	PPH00628C
ITGB1	-1.0186	0.8131	Hs.643813	NM_002211	ITGB1	Integrin, beta 1 (fibronectin receptor, beta polypeptide, antigen CD29 includes MDF2, MSK12)	CD29/FNRB/GPIIA/MDF2/MSK12/VLA-BETA/VLAB	PPH00650B
ITGB3	1.3141	0.018795	Hs.218040	NM_000212	ITGB3	Integrin, beta 3 (platelet glycoprotein IIIa, antigen CD61)	BDPLT16/BDPLT2/CD61/GP3A/GPIIIa/GT	PPH00178D
ITGB5	1.1173	0.142052	Hs.536663	NM_002213	ITGB5	Integrin, beta 5	-	PPH00634F
ITGB6	-1.4142	0.34385	Hs.470399	NM_000888	ITGB6	Integrin, beta 6	-	PPH00630A
MAPK1	1.205	0.024459	Hs.431850	NM_002745	MAPK1	Mitogen-activated protein kinase 1	ERK/ERK2/ERT1/MAPK2/P42MAPK/PRKM1/PRKM2/p38/p40/p41/p41mapk	PPH00715B
MAPK3	1.1181	0.343593	Hs.861	NM_002746	MAPK3	Mitogen-activated protein kinase 3	ERK-1/ERK1/ERT2/HS44KDAP/HUMKER1A/P44ERK1/P44MAPK/PRKM3/p44-ERK1/p44-MAPK	PPH00721F
MIF	1.0507	0.501892	Hs.407995	NM_002415	MIF	Macrophage migration inhibitory factor (glycosylation-inhibiting factor)	GIF/GLIF/MMIF	PPH00548E
MMP1	1.169	0.649905	Hs.83169	NM_002421	MMP1	Matrix metallopeptidase 1 (interstitial collagenase)	CLG/CLGN	PPH00120B
MMP2	1.0242	0.709988	Hs.513617	NM_004530	MMP2	Matrix metallopeptidase 2 (gelatinase A, 72kDa gelatinase, 72kDa type IV collagenase)	CLG4/CLG4A/MMP-II/MONA/TBE-1	PPH00151B
MMP7	-1.1178	0.361751	Hs.2256	NM_002423	MMP7	Matrix metallopeptidase 7 (matrilysin, uterine)	MMP-7/MPSL1/PUMP-1	PPH00809E
MMP9	-1.6127	0.185523	Hs.297413	NM_004994	MMP9	Matrix metallopeptidase 9 (gelatinase B, 92kDa gelatinase, 92kDa type IV collagenase)	CLG4B/GELB/MANDP2/MMP-9	PPH00152E
PDGFA	1.0469	0.554963	Hs.535898	NM_002607	PDGFA	Platelet-derived growth factor alpha polypeptide	PDGF-A/PDGF1	PPH00217C
PLAT	1.0146	0.889253	Hs.491582	NM_000930	PLAT	Plasminogen activator, tissue	T-PA/TPA	PPH00798F
PLAU	1.0248	0.853987	Hs.77274	NM_002658	PLAU	Plasminogen activator, urokinase	ATF/BDPLT5/QPD/UPA/URK/u-PA	PPH00796C
PLAUR	1.0258	0.408864	Hs.466871	NM_002659	PLAUR	Plasminogen activator, urokinase receptor	CD87/U-PAR/UPAR/URKR	PPH00797B
PLG	1.2464	0.305148	Hs.143436	NM_000301	PLG	Plasminogen	-	PPH02587G
PTEN	1.0834	0.256327	Hs.500466	NM_000314	PTEN	Phosphatase and tensin homolog	10q23del/BZS/CWS1/DEC/GLM2/MHAM/MMAC1/PTEN1/TEP1	PPH00327F
PTGS2	1.1402	0.335377	Hs.196384	NM_000963	PTGS2	Prostaglandin-endoperoxide synthase 2 (prostaglandin G/H synthase and cyclooxygenase)	COX-2/COX2/GRIPGHS/PGG/HS/PGHS-2/PHS-2/hCox-2	PPH01136F
RAC1	1.0276	0.604515	Hs.413812	NM_006908	RAC1	Ras-related C3 botulinum toxin substrate 1 (rho family, small GTP binding protein Rac1)	Rac-1/TC-25/p21-Rac1	PPH00733F
RHOA	1.116	0.032753	Hs.247077	NM_001664	RHOA	Ras homolog gene family, member A	ARH12/ARHA/RHO12/RHOH12	PPH00305G
SERPINE1	1.0193	0.28705	Hs.713079	NM_000602	SERPINE1	Serpin peptidase inhibitor, clade E (nexin, plasminogen activator inhibitor type 1), member 1	PAI/PAI-1/PAI1/PLANH1	PPH00215F
STAT3	-1.0065	0.924569	Hs.463059	NM_003150	STAT3	Signal transducer and activator of transcription 3 (acute-phase response factor)	APRF/HIES	PPH00708F
TAGLN	1.0471	0.231298	Hs.410977	NM_003186	TAGLN	Transgelin	SM22/SMCC/TAGLN1/WS3-10	PPH19531F
TGFA	1.3147	0.038232	Hs.628298	NM_003236	TGFA	Transforming growth factor, alpha	TFGA	PPH00378B
TGFB1	1.0418	0.552539	Hs.645227	NM_000660	TGFB1	Transforming growth factor, beta 1	CED/DPD1/LAP/TGFB/TGFbeta	PPH00508A
TGFBR3	1.0732	0.518084	Hs.735919	NM_003243	TGFBR3	Transforming growth factor, beta receptor III	BGCAN/betaglycan	PPH00399E
TIMP1	-1.0109	0.894205	Hs.522632	NM_003254	TIMP1	TIMP metallopeptidase inhibitor 1	CLGI/EPA/EPO/HCI/TIMP	PPH00771C
TNF	-1.0153	0.810925	Hs.241570	NM_000594	TNF	Tumor necrosis factor	DIF/TNF-alpha/TNFA/TNFSF2	PPH00341F
VEGFA	1.0046	0.961321	Hs.73793	NM_003376	VEGFA	Vascular endothelial growth factor A	MVCD1/VEGF/VPF	PPH00251C
VTN	-1.0173	0.75189	Hs.2257	NM_000638	VTN	Vitronectin	V75/VN/VNT	PPH00253F
WISP1	1.4333	0.195679	Hs.492974	NM_003882	WISP1	WNT1 inducible signaling pathway protein 1	CCN4/WISP1c/WISP1i/WISP1tc	PPH00982B
WNT5A	1.0311	0.60789	Hs.643085	NM_003392	WNT5A	Wingless-type MMTV integration site family, member 5A	hWNT5A	PPH02410A
ACTB	1	0	Hs.520640	NM_001101	ACTB	Actin, beta	BRWS1/PS1TP5BP1	PPH00073G
B2M	1.026	0.669904	Hs.534255	NM_004048	B2M	Beta-2-microglobulin	-	PPH01094E
GAPDH	1.1251	0.232023	Hs.544577	NM_002046	GAPDH	Glyceraldehyde-3-phosphate dehydrogenase	G3PD/GAPD	PPH00150F
HPRT1	1.0329	0.512487	Hs.412707	NM_000194	HPRT1	Hypoxanthine phosphoribosyltransferase 1	HGPRT/HPRT	PPH01018C
RPLP0	1.0092	0.910661	Hs.546285	NM_001002	RPLP0	Ribosomal protein, large, P0	L10E/LP0/P0/PRLP0/RPP0	PPH21138F
ACTA2	-1.0447	0.546635	Hs.500483	NM_001613	ACTA2	Actin, alpha 2, smooth muscle, aorta	AAT6/ACTSA/MYMY5	PPH01300B
ACTC1	1.0433	0.549757	Hs.118127	NM_005159	ACTC1	Actin, alpha, cardiac muscle 1	ACTC/ASD5/CMD1R/CMH11/LVNC4	PPH02403F
ANGPT1	1.1686	0.127217	Hs.369675	NM_001146	ANGPT1	Angiopoietin 1	AGP1/AGPT/ANG1	PPH00374B
CCL2	1.2641	0.285119	Hs.303649	NM_002982	CCL2	Chemokine (C-C motif) ligand 2	GDCF-2/HC11/HSMCR30/MCAF/MCP-1/MCP1/SCYA2/SMC-CF	PPH00192F
CCL7	1.0215	0.749521	Hs.251526	NM_006273	CCL7	Chemokine (C-C motif) ligand 7	FIC/MARC/MCP-3/MCP3/NC28/SCYA6/SCYA7	PPH00575C
CD40LG	1.0215	0.749521	Hs.592244	NM_000074	CD40LG	CD40 ligand	CD154/CD40L/HIGM1/IGM/IMD3/T-BAM/TNFSF5/TRAP/gp39/hCD40L	PPH00259C
CDH1	1.2138	0.331363	Hs.461086	NM_004360	CDH1	Cadherin 1, type 1, E-cadherin (epithelial)	Arc-1/CD324/CDHE/ECAD/LCAM/UVO	PPH00135F
COL14A1	1.0215	0.749521	Hs.409662	NM_021110	COL14A1	Collagen, type XIV, alpha 1	UND	PPH02129B
COL1A1	1.014	0.934881	Hs.681002	NM_000088	COL1A1	Collagen, type I, alpha 1	OI4	PPH01299F
COL1A2	-1.1069	0.276857	Hs.489142	NM_000089	COL1A2	Collagen, type I, alpha 2	OI4	PPH01918B
COL3A1	-1.0726	0.542138	Hs.443625	NM_000090	COL3A1	Collagen, type III, alpha 1	EDS4A	PPH00439F
COL4A1	1.0467	0.986173	Hs.17441	NM_001845	COL4A1	Collagen, type IV, alpha 1	HANAC/ICH/POREN1/arresten	PPH20687A
COL4A3	1.0959	0.935778	Hs.570065	NM_000091	COL4A3	Collagen, type IV, alpha 3 (Goodpasture antigen)	-	PPH02131C
COL5A1	1.0847	0.63482	Hs.210283	NM_000093	COL5A1	Collagen, type V, alpha 1	-	PPH02117C
COL5A2	-1.041	0.495515	Hs.445827	NM_000393	COL5A2	Collagen, type V, alpha 2	-	PPH00781A
COL5A3	1.1035	0.566877	Hs.235368	NM_015719	COL5A3	Collagen, type V, alpha 3	-	PPH14765A
CSF2	1.4016	0.133785	Hs.1349	NM_000758	CSF2	Colony stimulating factor 2 (granulocyte-macrophage)	GMCSF	PPH00576C
CSF3	-1.2139	0.308326	Hs.2233	NM_000759	CSF3	Colony stimulating factor 3 (granulocyte)	C17orf33/CSF3OS/GCSF	PPH00723B
CTGF	1.0671	0.573399	Hs.410037	NM_001901	CTGF	Connective tissue growth factor	CCN2/HCS24/IGFBP8/NOV2	PPH00550G
CTNNB1	1.1127	0.083825	Hs.476018	NM_001904	CTNNB1	Catenin (cadherin-associated protein), beta 1, 88kDa	CTNNB/MRD19/armadillo	PPH00643F
CTSG	1.0215	0.749521	Hs.421724	NM_001911	CTSG	Cathepsin G	CATG/CG	PPH01358A
CTSK	-1.0603	0.441735	Hs.632466	NM_000396	CTSK	Cathepsin K	CTS02/CTSO/CTSO1/CTSO2/PKND/PYCD	PPH02137A
CTSV	-1.1656	0.034164	Hs.610096	NM_001333	CTSV	Cathepsin L2	CATL2/CTSL2/CTSU	PPH10370A
CXCL1	1.5004	0.003809	Hs.708652	NM_001511	CXCL1	Chemokine (C-X-C motif) ligand 1 (melanoma growth stimulating activity, alpha)	FSP/GRO1/GROa/MGSA/MGSA-a/NAP-3/SCYB1	PPH00696C
CXCL11	-1.0155	0.893304	Hs.632592	NM_005409	CXCL11	Chemokine (C-X-C motif) ligand 11	H174/I-TAC/IP-9/IP9/SCYB11/SCYB9B/b-R1	PPH00506A
CXCL2	1.5467	0.001838	Hs.75765	NM_002089	CXCL2	Chemokine (C-X-C motif) ligand 2	CINC-2a/GRO2/GROb/MGSA-b/MIP-2a/MIP2/MIP2A/SCYB2	PPH00552F
CXCL5	1.4346	0.000261	Hs.89714	NM_002994	CXCL5	Chemokine (C-X-C motif) ligand 5	ENA-78/SCYB5	PPH00698B
EGF	-1.1026	0.639303	Hs.419815	NM_001963	EGF	Epidermal growth factor	HOMG4/URG	PPH00137B
EGFR	-1.1918	0.321067	Hs.605083	NM_005228	EGFR	Epidermal growth factor receptor	ERBB/ERBB1/HER1/PIG61/mENA	PPH00138B
F13A1	1.0215	0.749521	Hs.335513	NM_000129	F13A1	Coagulation factor XIII, A1 polypeptide	F13A	PPH05593B
F3	-1.0536	0.10483	Hs.62192	NM_001993	F3	Coagulation factor III (thromboplastin, tissue factor)	CD142/TF/TFA	PPH02227G
FGA	-1.015	0.850416	Hs.351593	NM_000508	FGA	Fibrinogen alpha chain	Fib2	PPH02623E
FGF10	1.5216	0.271422	Hs.664499	NM_004465	FGF10	Fibroblast growth factor 10	-	PPH01286A
FGF2	-1.0067	0.783919	Hs.284244	NM_002006	FGF2	Fibroblast growth factor 2 (basic)	BFGF/FGF-2/FGFB/HBGF-2	PPH00257C
FGF7	1.0852	0.638094	Hs.567268	NM_002009	FGF7	Fibroblast growth factor 7	HBGF-7/KGF	PPH00521F
HBEGF	1.0005	0.98775	Hs.592942	NM_001945	HBEGF	Heparin-binding EGF-like growth factor	DTR/DTS/DTSF/HEGFL	PPH02589A
HGF	1.0256	0.711111	Hs.396530	NM_000601	HGF	Hepatocyte growth factor (hepapoietin A; scatter factor)	DFNB39/F-TCF/HGFB/HPTA/SF	PPH00163C
IFNG	1.0215	0.749521	Hs.856	NM_000619	IFNG	Interferon, gamma	IFG/IFI	PPH00380C
IGF1	-1.2739	0.042903	Hs.160562	NM_000618	IGF1	Insulin-like growth factor 1 (somatomedin C)	IGF-I/IGF1A/IGFI	PPH00167C
IL10	-1.4955	0.335101	Hs.193717	NM_000572	IL10	Interleukin 10	CSIF/GVHDS/IL-10/IL10A/TGIF	PPH00572C
IL1B	-1.1615	0.393228	Hs.126256	NM_000576	IL1B	Interleukin 1, beta	IL-1/IL1-BETA/IL1F2	PPH00171C
IL2	1.0215	0.749521	Hs.89679	NM_000586	IL2	Interleukin 2	IL-2/TCGF/lymphokine	PPH00172C
IL4	1.1685	0.623161	Hs.73917	NM_000589	IL4	Interleukin 4	BCGF-1/BCGF1/BSF-1/BSF1/IL-4	PPH00565B
IL6	1.0219	0.760451	Hs.654458	NM_000600	IL6	Interleukin 6 (interferon, beta 2)	BSF2/HGF/HSF/IFNB2/IL-6	PPH00560C
IL6ST	1.0294	0.62245	Hs.706627	NM_002184	IL6ST	Interleukin 6 signal transducer (gp130, oncostatin M receptor)	CD130/CDW130/GP130/IL-6RB	PPH00589F
ITGA1	-1.0525	0.128611	Hs.644352	NM_181501	ITGA1	Integrin, alpha 1	CD49a/VLA1	PPH00627B
ITGA2	1.1257	0.373902	Hs.482077	NM_002203	ITGA2	Integrin, alpha 2 (CD49B, alpha 2 subunit of VLA-2 receptor)	BR/CD49B/GPIa/HPA-5/VLA-2/VLAA2	PPH00625F
ITGA3	-1.0036	0.90674	Hs.265829	NM_002204	ITGA3	Integrin, alpha 3 (antigen CD49C, alpha 3 subunit of VLA-3 receptor)	CD49C/GAP-B3/GAPB3/ILNEB/MSK18/VCA-2/VL3A/VLA3a	PPH00175A
ITGA4	-1.0142	0.829102	Hs.440955	NM_000885	ITGA4	Integrin, alpha 4 (antigen CD49D, alpha 4 subunit of VLA-4 receptor)	CD49D/IA4	PPH00659F
ITGA5	-1.0907	0.016456	Hs.505654	NM_002205	ITGA5	Integrin, alpha 5 (fibronectin receptor, alpha polypeptide)	CD49e/FNRA/VLA5A	PPH00176C
ITGA6	1.0333	0.637577	Hs.133397	NM_000210	ITGA6	Integrin, alpha 6	CD49f/ITGA6B/VLA-6	PPH00177F
ITGAV	1.0347	0.340484	Hs.436873	NM_002210	ITGAV	Integrin, alpha V (vitronectin receptor, alpha polypeptide, antigen CD51)	CD51/MSK8/VNRA/VTNR	PPH00628C
ITGB1	-31.4009	0.297065	Hs.643813	NM_002211	ITGB1	Integrin, beta 1 (fibronectin receptor, beta polypeptide, antigen CD29 includes MDF2, MSK12)	CD29/FNRB/GPIIA/MDF2/MSK12/VLA-BETA/VLAB	PPH00650B
ITGB3	-1.1156	0.268071	Hs.218040	NM_000212	ITGB3	Integrin, beta 3 (platelet glycoprotein IIIa, antigen CD61)	BDPLT16/BDPLT2/CD61/GP3A/GPIIIa/GT	PPH00178D
ITGB5	1.0379	0.682061	Hs.536663	NM_002213	ITGB5	Integrin, beta 5	-	PPH00634F
ITGB6	1.7716	0.322896	Hs.470399	NM_000888	ITGB6	Integrin, beta 6	-	PPH00630A
MAPK1	1.0433	0.552008	Hs.431850	NM_002745	MAPK1	Mitogen-activated protein kinase 1	ERK/ERK2/ERT1/MAPK2/P42MAPK/PRKM1/PRKM2/p38/p40/p41/p41mapk	PPH00715B
MAPK3	1.0211	0.735353	Hs.861	NM_002746	MAPK3	Mitogen-activated protein kinase 3	ERK-1/ERK1/ERT2/HS44KDAP/HUMKER1A/P44ERK1/P44MAPK/PRKM3/p44-ERK1/p44-MAPK	PPH00721F
MIF	-1.0903	0.05125	Hs.407995	NM_002415	MIF	Macrophage migration inhibitory factor (glycosylation-inhibiting factor)	GIF/GLIF/MMIF	PPH00548E
MMP1	1.2783	0.913759	Hs.83169	NM_002421	MMP1	Matrix metallopeptidase 1 (interstitial collagenase)	CLG/CLGN	PPH00120B
MMP2	-1.0051	0.902171	Hs.513617	NM_004530	MMP2	Matrix metallopeptidase 2 (gelatinase A, 72kDa gelatinase, 72kDa type IV collagenase)	CLG4/CLG4A/MMP-II/MONA/TBE-1	PPH00151B
MMP7	1.0176	0.920347	Hs.2256	NM_002423	MMP7	Matrix metallopeptidase 7 (matrilysin, uterine)	MMP-7/MPSL1/PUMP-1	PPH00809E
MMP9	1.1112	0.586623	Hs.297413	NM_004994	MMP9	Matrix metallopeptidase 9 (gelatinase B, 92kDa gelatinase, 92kDa type IV collagenase)	CLG4B/GELB/MANDP2/MMP-9	PPH00152E
PDGFA	-1.0311	0.701555	Hs.535898	NM_002607	PDGFA	Platelet-derived growth factor alpha polypeptide	PDGF-A/PDGF1	PPH00217C
PLAT	1.1075	0.532194	Hs.491582	NM_000930	PLAT	Plasminogen activator, tissue	T-PA/TPA	PPH00798F
PLAU	1.0235	0.831828	Hs.77274	NM_002658	PLAU	Plasminogen activator, urokinase	ATF/BDPLT5/QPD/UPA/URK/u-PA	PPH00796C
PLAUR	-1.0302	0.533602	Hs.466871	NM_002659	PLAUR	Plasminogen activator, urokinase receptor	CD87/U-PAR/UPAR/URKR	PPH00797B
PLG	-1.0529	0.695981	Hs.143436	NM_000301	PLG	Plasminogen	-	PPH02587G
PTEN	-1.0113	0.745432	Hs.500466	NM_000314	PTEN	Phosphatase and tensin homolog	10q23del/BZS/CWS1/DEC/GLM2/MHAM/MMAC1/PTEN1/TEP1	PPH00327F
PTGS2	1.0845	0.170057	Hs.196384	NM_000963	PTGS2	Prostaglandin-endoperoxide synthase 2 (prostaglandin G/H synthase and cyclooxygenase)	COX-2/COX2/GRIPGHS/PGG/HS/PGHS-2/PHS-2/hCox-2	PPH01136F
RAC1	-1.0536	0.057659	Hs.413812	NM_006908	RAC1	Ras-related C3 botulinum toxin substrate 1 (rho family, small GTP binding protein Rac1)	Rac-1/TC-25/p21-Rac1	PPH00733F
RHOA	-1.057	0.266985	Hs.247077	NM_001664	RHOA	Ras homolog gene family, member A	ARH12/ARHA/RHO12/RHOH12	PPH00305G
SERPINE1	-1.0544	0.289422	Hs.713079	NM_000602	SERPINE1	Serpin peptidase inhibitor, clade E (nexin, plasminogen activator inhibitor type 1), member 1	PAI/PAI-1/PAI1/PLANH1	PPH00215F
STAT3	1.0221	0.42811	Hs.463059	NM_003150	STAT3	Signal transducer and activator of transcription 3 (acute-phase response factor)	APRF/HIES	PPH00708F
TAGLN	1.0114	0.825078	Hs.410977	NM_003186	TAGLN	Transgelin	SM22/SMCC/TAGLN1/WS3-10	PPH19531F
TGFA	1.0297	0.698357	Hs.628298	NM_003236	TGFA	Transforming growth factor, alpha	TFGA	PPH00378B
TGFB1	-1.1909	0.418853	Hs.645227	NM_000660	TGFB1	Transforming growth factor, beta 1	CED/DPD1/LAP/TGFB/TGFbeta	PPH00508A
TGFBR3	-1.0805	0.145677	Hs.735919	NM_003243	TGFBR3	Transforming growth factor, beta receptor III	BGCAN/betaglycan	PPH00399E
TIMP1	-1.0467	0.48992	Hs.522632	NM_003254	TIMP1	TIMP metallopeptidase inhibitor 1	CLGI/EPA/EPO/HCI/TIMP	PPH00771C
TNF	1.1489	0.146131	Hs.241570	NM_000594	TNF	Tumor necrosis factor	DIF/TNF-alpha/TNFA/TNFSF2	PPH00341F
VEGFA	-1.046	0.364151	Hs.73793	NM_003376	VEGFA	Vascular endothelial growth factor A	MVCD1/VEGF/VPF	PPH00251C
VTN	1.067	0.750359	Hs.2257	NM_000638	VTN	Vitronectin	V75/VN/VNT	PPH00253F
WISP1	1.0846	0.908887	Hs.492974	NM_003882	WISP1	WNT1 inducible signaling pathway protein 1	CCN4/WISP1c/WISP1i/WISP1tc	PPH00982B
WNT5A	1.0364	0.468037	Hs.643085	NM_003392	WNT5A	Wingless-type MMTV integration site family, member 5A	hWNT5A	PPH02410A
ACTB	1.0221	0.583314	Hs.520640	NM_001101	ACTB	Actin, beta	BRWS1/PS1TP5BP1	PPH00073G
B2M	-1.0228	0.301771	Hs.534255	NM_004048	B2M	Beta-2-microglobulin	-	PPH01094E
GAPDH	-1.0056	0.917989	Hs.544577	NM_002046	GAPDH	Glyceraldehyde-3-phosphate dehydrogenase	G3PD/GAPD	PPH00150F
HPRT1	-1.0018	0.935608	Hs.412707	NM_000194	HPRT1	Hypoxanthine phosphoribosyltransferase 1	HGPRT/HPRT	PPH01018C
RPLP0	-1.1883	0.25321	Hs.546285	NM_001002	RPLP0	Ribosomal protein, large, P0	L10E/LP0/P0/PRLP0/RPP0	PPH21138F
