# Supplementary material for: Carcinogenic Parasite Secretes Growth Factor That Accelerates Wound Healing and Potentially Promotes Neoplasia
Source: PLoS Pathog. 2015 Oct 20;11(10):e1005209. doi: 10.1371/journal.ppat.1005209 (PMC4618121; doi:10.1371/journal.ppat.1005209)
Supplement: S4 Table — (XLSX) [file ppat.1005209.s008.xlsx]

## Sheet: Supplementary table 4
Table S4. Genes for which expression levels changed significantly after exposure to Ov-GRN-1; related to Figure 4.
Early time point (1 hour exposure)
Gene array source	gene	Fold Regulation	p value
Wound Healing	CTNNB1	1.3886	0.014457
	ITGB3	1.3141	0.018795
	MAPK1	1.205	0.024459
	RHOA	1.116	0.032753
	TGFA	1.3147	0.038232
Oncogenesis	TSC1	1.1164	0.041103
	ACTB	-1.132	0.041331
Late time point (24 hours exposure)
Wound Healing	CTSV	-1.1656	0.034164
	CXCL1	1.5004	0.003809
	CXCL2	1.5467	0.001838
	CXCL5	1.4346	0.000261
	IGF1	-1.2739	0.042903
	ITGA5	-1.0907	0.016456
Oncogenesis	RB1	1.1556	0.005688
	STK11	1.9358	0.03692
Epithelial to mesenchymal transition (EMT)	COL3A1	-1.4321	0.043309
	TGFB3	-1.2157	0.037203
Toll-like Receptors	FADD	1.1159	0.036959
	IL8	2.1238	0.000886
	IRAK1	1.469	0.002851
	JUN	1.2166	0.002214
	MAP3K1	1.1275	0.02091
	MAP3K7	-1.2183	0.000476
	MAP4K4	1.1755	0.008444
	NFKB2	1.1904	0.027839
	NFKBIL1	1.2726	0.004622
	TIRAP	1.3778	0.020611
	TNFRSF1A	1.1909	0.020802
	TOLLIP	1.2547	0.000503
	B2M	-1.0396	0.011003
	CTNNB1	1.3886	0.014457
	ITGB3	1.3141	0.018795
	MAPK1	1.205	0.024459
	RHOA	1.116	0.032753
	TGFA	1.3147	0.038232
